# Supplementary material for: Primary care physician knowledge, attitudes, and diagnostic testing practices for norovirus and acute gastroenteritis
Source: PLoS One. 2020 Jan 14;15(1):e0227890. doi: 10.1371/journal.pone.0227890 (PMC6959576; doi:10.1371/journal.pone.0227890)
Supplement: S1 Data — (XLSX) [file pone.0227890.s001.xlsx]

## Sheet: DICTIONARY
NAME	LABEL	FORMAT	fmtlabel	range
ID	ID
Region	Region of Country	$
Urban	Urban/Rural Status	$
Setting	Practice Setting	SETTWO	Univ/Hosp/Public/Other	1
			HMO	2
			Private practice	3
			Univ/Hosp/Public/Other	4
			Univ/Hosp/Public/Other	5
			Univ/Hosp/Public/Other	6
Gender	Respondent gender	$
Decisions	Where decisions about purchasing and handling vaccines are made	$
Providers	Number of providers in practice
group	Practice Specialty	GROUP	FM	1
			Peds	2
			GIM	3
Q1aa	Q1aa. Peak # Children <5 years any visit
Q1ab	Q1ab. Peak # Children 5-18 any visit
Q1ac	Q1ac. Peak # Adults 19-64 any visit
Q1ad	Q1ad. Peak # Adults 65+ any visit
Q1ba	Q1ba. Peak # Children <5 years AGE
Q1bb	Q1bb. Peak # Children 5-18 AGE
Q1bc	Q1bc. Peak # Adults 19-64 AGE
Q1bd	Q1bd. Peak # Adults 65+ AGE
Q1ca	Q1ca. Peak # Children <5 years testing ordered
Q1cb	Q1cb. Peak # Children 5-18 testing ordered
Q1cc	Q1cc. Peak # Adults 19-64 testing ordered
Q1cd	Q1cd. Peak # Adults 65+ testing ordered
PkPedNum	Peak number of Pediatric visits
PkPedAGENum	Peak number of Pediatric AGE
PkPedTestNum	Peak number of Pediatric ordered testing
PkPedAGE	Peak % Ped with AGE
PkAdAGE	Peak % Adult with AGE
PkOldAGE	Peak % Older with AGE
PkPedTest	Peak Ped % of AGE tested
PkAdTest	Peak Adult % of AGE tested
PkOldTest	Peak Older % of AGE tested
PkTotNum	Peak Total visits
PkAGENum	Peak Total AGE visits
PkTestNum	Peak Total ordered testing
PkTotAGE	Peak Total % with AGE
PkTotTest	Peak Total % AGE tested
Q2aa	Q2aa. Non-peak # Children <5 years any visit
Q2ab	Q2ab. Non-peak # Children 5-18 any visit
Q2ac	Q2ac. Non-peak # Adults 19-64 any visit
Q2ad	Q2ad. Non-peak # Adults 65+ any visit
Q2ba	Q2ba. Non-peak # Children <5 years AGE
Q2bb	Q2bb. Non-peak # Children 5-18 AGE
Q2bc	Q2bc. Non-peak # Adults 19-64 AGE
Q2bd	Q2bd. Non-peak # Adults 65+ AGE
Q2ca	Q2ca. Non-peak # Children <5 years testing ordered
Q2cb	Q2cb. Non-peak # Children 5-18 testing ordered
Q2cc	Q2cc. Non-peak # Adults 19-64 testing ordered
Q2cd	Q2cd. Non-peak # Adults 65+ testing ordered
NPPedNum	Non-peak number of Pediatric visits
NPPedAGENum	Non-peak number of Pediatric AGE
NPPedTestNum	Non-peak number of Pediatric ordered testing
NPPedAGE	Non-peak % Ped with AGE
NPAdAGE	Non-peak % Adult with AGE
NPOldAGE	Non-peak % Older with AGE
NPPedTest	Non-peak Ped % of AGE tested
NPAdTest	Non-peak Adult % of AGE tested
NPOldTest	Non-peak Older % of AGE tested
NPTotNum	Non-peak Total visits
NPAGENum	Non-peak Total AGE visits
NPTestNum	Non-peak Total ordered testing
NPTotAGE	Non-peak Total % with AGE
NPTotTest	Non-peak Total % AGE tested
Q3a	Q3a. Presence of vomiting without diarrhea	AVAIL	Available	1
			Not available	2
			Not sure	3
Q3b	Q3b. Presence of diarrhea without vomiting	AVAIL	Available	1
			Not available	2
			Not sure	3
Q3c	Q3c. Presence of vomiting and diarrhea together	AVAIL	Available	1
			Not available	2
			Not sure	3
Q3d	Q3d. Signs of moderate to severe dehydration	AVAIL	Available	1
			Not available	2
			Not sure	3
Q3e	Q3e. Presence of blood in stools	AVAIL	Available	1
			Not available	2
			Not sure	3
Q3f	Q3f. Presence of mucous in stools	AVAIL	Available	1
			Not available	2
			Not sure	3
Q3g	Q3g. Severe abdominal cramping	AVAIL	Available	1
			Not available	2
			Not sure	3
Q3h	Q3h. Abdominal tenderness on exam	AVAIL	Available	1
			Not available	2
			Not sure	3
Q3i	Q3i. Fever >=38.5 degrees C	AVAIL	Available	1
			Not available	2
			Not sure	3
Q3j	Q3j. Presence of symptoms >1 week	AVAIL	Available	1
			Not available	2
			Not sure	3
Q3k	Q3k. History of travel to a high risk area	AVAIL	Available	1
			Not available	2
			Not sure	3
Q3l	Q3l. History of recent hospitalization	AVAIL	Available	1
			Not available	2
			Not sure	3
Q3m	Q3m. History of recent antibiotic use	AVAIL	Available	1
			Not available	2
			Not sure	3
Q3n	Q3n. Suspicion for pathogen that can be treated with antibiotics or antiparasitics	AVAIL	Available	1
			Not available	2
			Not sure	3
Q3o	Q3o. Immunocompromised patient	AVAIL	Available	1
			Not available	2
			Not sure	3
Q3p	Q3p. Consideration of inpatient admission	AVAIL	Available	1
			Not available	2
			Not sure	3
Q3q	Q3q. When an outbreak of acute gastroenteritis is occurring	AVAIL	Available	1
			Not available	2
			Not sure	3
Q3r	Q3r. Age of patient < 3 months	AVAIL	Available	1
			Not available	2
			Not sure	3
Q3s	Q3s. Age of patient 3 months-1 year	AVAIL	Available	1
			Not available	2
			Not sure	3
Q3t	Q3t. Age of patient 2-5 years	AVAIL	Available	1
			Not available	2
			Not sure	3
Q3u	Q3u. Age of patient > 65 years	AVAIL	Available	1
			Not available	2
			Not sure	3
Q4a	Q4a. Bacterial culture	AVAIL	Available	1
			Not available	2
			Not sure	3
Q4b	Q4b. Ova and parasite detection	AVAIL	Available	1
			Not available	2
			Not sure	3
Q4c	Q4c. Antigen detection tests for rotavirus only	AVAIL	Available	1
			Not available	2
			Not sure	3
Q4d	Q4d. Clostridium difficile toxin detection test	AVAIL	Available	1
			Not available	2
			Not sure	3
Q4e	Q4e. A multiplex PCR-based test	AVAIL	Available	1
			Not available	2
			Not sure	3
Q4f	Q4f. Antigen detection test for norovirus only	AVAIL	Available	1
			Not available	2
			Not sure	3
Q4g	Q4g. Real time PCR of stool for norovirus only	AVAIL	Available	1
			Not available	2
			Not sure	3
Q5a	Q5a. Order bacterial culture	OFTEN	Never (0% of the time)	1
			Rarely (1-9% of the time)	2
			Sometimes (10-49% of the time)	3
			Often (50-99% of the time)	4
			Always (100% of the time)	5
Q5b	Q5b. Order ova and parasite detection	OFTEN	Never (0% of the time)	1
			Rarely (1-9% of the time)	2
			Sometimes (10-49% of the time)	3
			Often (50-99% of the time)	4
			Always (100% of the time)	5
Q5c	Q5c. Order antigen detection tests for rotavirus only	OFTEN	Never (0% of the time)	1
			Rarely (1-9% of the time)	2
			Sometimes (10-49% of the time)	3
			Often (50-99% of the time)	4
			Always (100% of the time)	5
Q5d	Q5d. Order Clostridium difficile toxin detection test	OFTEN	Never (0% of the time)	1
			Rarely (1-9% of the time)	2
			Sometimes (10-49% of the time)	3
			Often (50-99% of the time)	4
			Always (100% of the time)	5
Q5e	Q5e. Order multiplex PCR-based test	OFTEN	Never (0% of the time)	1
			Rarely (1-9% of the time)	2
			Sometimes (10-49% of the time)	3
			Often (50-99% of the time)	4
			Always (100% of the time)	5
Q5f	Q5f. Order antigen detection test for norovirus only	OFTEN	Never (0% of the time)	1
			Rarely (1-9% of the time)	2
			Sometimes (10-49% of the time)	3
			Often (50-99% of the time)	4
			Always (100% of the time)	5
Q5g	Q5g. Order real time PCR of stool for norovirus only	OFTEN	Never (0% of the time)	1
			Rarely (1-9% of the time)	2
			Sometimes (10-49% of the time)	3
			Often (50-99% of the time)	4
			Always (100% of the time)	5
Q8a	Q8a. Norovirus is the second most common cause of acute gastroenteritis across all age groups in the U.S. after rotavirus	TFDK	True	1
			False	2
			Don't know	3
Q8b	Q8b. An individual can have repeated norovirus infections	TFDK	True	1
			False	2
			Don't know	3
Q8c	Q8c. After the diarrhea and vomiting from norovirus infection resolve, patients are no longer contagious	TFDK	True	1
			False	2
			Don't know	3
Q8d	Q8d. Norovirus can persist on surfaces for days and requires thorough cleaning and disinfection	TFDK	True	1
			False	2
			Don't know	3
Q8e	Q8e. Norovirus is typically spread person-to-person through fecal-oral transmission	TFDK	True	1
			False	2
			Don't know	3
Q8f	Q8f. Alcohol-based hand sanitizer is an effective method for removing norovirus from hands	TFDK	True	1
			False	2
			Don't know	3
Q8g	Q8g. Other than supportive care, there are no specific drugs for the treatment of norovirus	TFDK	True	1
			False	2
			Don't know	3
Q9a	Q9a. It is usually not indicated because it is a self-limited illness	AGREE	Strongly agree	1
			Somewhat agree	2
			Somewhat disagree	3
			Strongly disagree	4
			Don't know	5
Q9b	Q9b. It is usually not indicated because the results won't change my management of the patient	AGREE	Strongly agree	1
			Somewhat agree	2
			Somewhat disagree	3
			Strongly disagree	4
			Don't know	5
Q9c	Q9c. It is helpful, because if it is positive, it helps rule out bacterial or other pathogens as causes	AGREE	Strongly agree	1
			Somewhat agree	2
			Somewhat disagree	3
			Strongly disagree	4
			Don't know	5
Q9d	Q9d. It is too expensive	AGREE	Strongly agree	1
			Somewhat agree	2
			Somewhat disagree	3
			Strongly disagree	4
			Don't know	5
Q9e	Q9e. It is usually reimbursed by insurance	AGREE	Strongly agree	1
			Somewhat agree	2
			Somewhat disagree	3
			Strongly disagree	4
			Don't know	5
Q9f	Q9f. It is helpful because the tests are sensitive	AGREE	Strongly agree	1
			Somewhat agree	2
			Somewhat disagree	3
			Strongly disagree	4
			Don't know	5
Q11a	Q11a. My belief that my patients won't need this vaccine	BARR	Major barrier	1
			Moderate barrier	2
			Minor barrier	3
			Not at all a barrier	4
Q11b	Q11b. My patients will not think they need this vaccine	BARR	Major barrier	1
			Moderate barrier	2
			Minor barrier	3
			Not at all a barrier	4
Q11c	Q11c. Lack of adequate reimbursement for vaccination	BARR	Major barrier	1
			Moderate barrier	2
			Minor barrier	3
			Not at all a barrier	4
Q11d	Q11d. The 'up-front' costs for my practice to purchase the vaccine, regardless of reimbursement later	BARR	Major barrier	1
			Moderate barrier	2
			Minor barrier	3
			Not at all a barrier	4
Q11e	Q11e. If this new norovirus vaccine is not covered by insurance, my patients will be unwilling to pay out of pocket for it	BARR	Major barrier	1
			Moderate barrier	2
			Minor barrier	3
			Not at all a barrier	4
Q11f	Q11f. I will be concerned about the safety of a new vaccine	BARR	Major barrier	1
			Moderate barrier	2
			Minor barrier	3
			Not at all a barrier	4
Q11g	Q11g. My patients will be concerned about the safety of a new vaccine	BARR	Major barrier	1
			Moderate barrier	2
			Minor barrier	3
			Not at all a barrier	4
Q11h	Q11h. My belief that my patients already get too many vaccines	BARR	Major barrier	1
			Moderate barrier	2
			Minor barrier	3
			Not at all a barrier	4
Q11i	Q11i. Parents' belief that their children already get too many vaccines	BARR	Major barrier	1
			Moderate barrier	2
			Minor barrier	3
			Not at all a barrier	4
Q11j	Q11j. My patients' belief that they already get too many vaccines	BARR	Major barrier	1
			Moderate barrier	2
			Minor barrier	3
			Not at all a barrier	4

## Sheet: DATA
ID	Region	Urban	Setting	Gender	Decisions	Providers	group	Q1aa	Q1ab	Q1ac	Q1ad	Q1ba	Q1bb	Q1bc	Q1bd	Q1ca	Q1cb	Q1cc	Q1cd	PkPedNum	PkPedAGENum	PkPedTestNum	PkPedAGE	PkAdAGE	PkOldAGE	PkPedTest	PkAdTest	PkOldTest	PkTotNum	PkAGENum	PkTestNum	PkTotAGE	PkTotTest	Q2aa	Q2ab	Q2ac	Q2ad	Q2ba	Q2bb	Q2bc	Q2bd	Q2ca	Q2cb	Q2cc	Q2cd	NPPedNum	NPPedAGENum	NPPedTestNum	NPPedAGE
1	Northeast	Urban-Inner	3	Male	INDEPENDENT DECISIONS	4	1	50	90	200	150	5	20	40	40	1	4	20	20	140	25	5	17.8571	20	26.6667	20	50	50	490	105	45	21.4286	42.8571	40	80	300	150	4	20	30	30	1	5	20	20	120	24	6	20
2	Northeast	Urban-Non-Inner	3	Male	INDEPENDENT DECISIONS	10	1
3	Northeast	Urban-Non-Inner	3	Male	INDEPENDENT DECISIONS	9	1	40	30	150	150	2	2	2	2	1	1	1	2	70	4	2	5.71429	1.33333	1.33333	50	50	100	370	8	5	2.16216	62.5	40	30	150	150	1	1	1	1	1	1	1	2	70	2	2	2.85714
4	Northeast	Urban-Non-Inner	3	Male	LARGER SYSTEM LEVEL	10	1	20	40	200	100	2	2	2	2	0	0	0.5	0.5	60	4	0	6.66667	1	2	0	25	25	360	8	1	2.22222	12.5
5	Northeast	Urban-Non-Inner	3	Female	INDEPENDENT DECISIONS	10	1
6	Northeast	Urban-Inner	1	Female	INDEPENDENT DECISIONS	25	1
7	Northeast	Urban-Inner	1	Male	LARGER SYSTEM LEVEL	50	1	20	5	40	60	1	0	1	1	0	0	0.5	1	25	1	0	4	2.5	1.66667	0	50	100	125	3	1.5	2.4	50	25	5	40	60	2	1	1	1	0	1	1	1	30	3	1	10
8	Northeast	Urban-Non-Inner	4	Female	LARGER SYSTEM LEVEL	50	1	10	10	40	10	1	1	1	1	0	0	0	0	20	2	0	10	2.5	10	0	0	0	70	4	0	5.71429	0	10	10	40	10	0	1	1	0	0	0	0	0	20	1	0	5
9	Northeast	Urban-Non-Inner	3	Male	INDEPENDENT DECISIONS	1	1	1	5	200	200	0	1	10	10	1	1	5	5	6	1	2	16.6667	5	5		50	50	406	21	12	5.17241	57.1429	1	5	200	200	1	5	5	5	1	1	5	5	6	6	2	100
10	Northeast	Rural	3	Female	INDEPENDENT DECISIONS	1	1
11	Northeast	Urban-Non-Inner	2	Male	LARGER SYSTEM LEVEL	3	1
12	Northeast	Urban-Non-Inner	3	Male	INDEPENDENT DECISIONS	1	1	0	10	90	100		1	2	1	0	0	0	0	10		0		2.22222	1		0	0	200		0			0	10	90	100			1	1	0	0	0	0	10		0
13	Northeast	Urban-Non-Inner	1	Female	LARGER SYSTEM LEVEL	16	1	5	5	45	45	0	2	1	1	0	0	0	0	10	2	0	20	2.22222	2.22222	0	0	0	100	4	0	4	0	0	0	0	0	0	1	1	1	0	0	0	0	0	1	0
14	Northeast	Rural	2	Female	LARGER SYSTEM LEVEL	3	1
15	Northeast	Rural	3	Female	INDEPENDENT DECISIONS	3	1					1	1	2	2	0	0	2	1		2	0				0	100	50		6	3		50									1	1	1	2			2
16	Northeast	Urban-Non-Inner	3	Male	LARGER SYSTEM LEVEL	12	1	10	20	100	200	1	1	2	3	0	1	2	4	30	2	1	6.66667	2	1.5	50	100		330	7	7	2.12121	100	10	20	100	200	1	1	2	4	0	1	2	4	30	2	1	6.66667
17	Northeast	Rural	3	Female	LARGER SYSTEM LEVEL	9	1
18	Northeast	Rural	3	Female	INDEPENDENT DECISIONS	1	1	5	5	50	100	0	0	1	1	0	0	0	0	10	0	0	0	2	1		0	0	160	2	0	1.25	0	3	3	50	100	0	0	1	1	0	0	0	0	6	0	0	0
19	Northeast	Urban-Non-Inner	5	Male	LARGER SYSTEM LEVEL	6	1	20	20	70	70	2	2	2	2	0.5	0.5	2	2	40	4	1	10	2.85714	2.85714	25	100	100	180	8	5	4.44444	62.5	20	20	70	70	2	2	2	2	0.5	0.5	2	2	40	4	1	10
20	Northeast	Rural	1	Male	INDEPENDENT DECISIONS	10	1	0	2	275	25	0	0	2	0	0	0	1	1	2	0	0	0	0.727273	0		50		302	2	2	0.662252	100	0	2	275	25	0	0	2	1	0	0	1	0	2	0	0	0
21	Northeast	Urban-Non-Inner	3	Female	INDEPENDENT DECISIONS	11	1	10	10	20	20	1	3	5	3	0	0	3	1	20	4	0	20	25	15	0	60	33.3333	60	12	4	20	33.3333	10	10	20	20	0	1	2	1	0	0	1	0	20	1	0	5
22	Northeast	Urban-Non-Inner	2	Female	LARGER SYSTEM LEVEL	7	1
23	Northeast	Urban-Non-Inner	3	Male	INDEPENDENT DECISIONS	1	1	2	12	160	160	0	0	2	1	0	0	1	1	14	0	0	0	1.25	0.625		50	100	334	3	2	0.898204	66.6667	2	12	160	160	0	0	2	1	0	0	1	1	14	0	0	0
24	Northeast	Urban-Inner	3	Male	INDEPENDENT DECISIONS	1	1	0	2	250	250	0	0	5	3	0	0	3	3	2	0	0	0	2	1.2		60	100	502	8	6	1.59363	75	0	2	200	300	0	0	2	3	0	0	2	2	2	0	0	0
25	Northeast	Urban-Inner	3	Male	LARGER SYSTEM LEVEL	7	1
26	Northeast	Urban-Non-Inner	3	Male	LARGER SYSTEM LEVEL	2	1	4	20	250	150	0	1	3	3	0	1	1	1	24	1	1	4.16667	1.2	2	100	33.3333	33.3333	424	7	3	1.65094	42.8571	5	20	250	150	0	3	3	3	0	1	1	1	25	3	1	12
27	Northeast	Urban-Non-Inner	3	Male	LARGER SYSTEM LEVEL	8	1	1	5	120	120	1	1	2	2	0	0	0	1	6	2	0	33.3333	1.66667	1.66667	0	0	50	246	6	1	2.43902	16.6667	1	5	120	120	0	1	2	2	0	0	0	1	6	1	0	16.6667
28	Northeast	Urban-Non-Inner	3	Female	INDEPENDENT DECISIONS	1	1
29	Northeast	Urban-Inner	1	Female	LARGER SYSTEM LEVEL	25	1
30	Northeast	Urban-Inner	3	Male	INDEPENDENT DECISIONS	8	1	0	0	50	50	0	0	5	10	0	0	0	5	0	0	0		10	20		0	50	100	15	5	15	33.3333	0	0	50	50	0	0	5	5	0	0	0	0	0	0	0
31	Northeast	Urban-Non-Inner	3	Male	INDEPENDENT DECISIONS	5	1	10	20	325	50	2	15	10	10	0	0	0	5	30	17	0	56.6667	3.07692	20	0	0	50	405	37	5	9.1358	13.5135	5	10	325	20	1	2	5	1	0	0	0	1	15	3	0	20
32	Northeast	Urban-Inner	1	Female	LARGER SYSTEM LEVEL	4	1
33	Northeast	Urban-Inner	3	Male	INDEPENDENT DECISIONS	3	1
34	Northeast	Urban-Inner	3	Male	INDEPENDENT DECISIONS	1	1	50	450	350	50	3	15	10	2	2	3	2	1	500	18	5	3.6	2.85714	4	27.7778	20	50	900	30	8	3.33333	26.6667	40	400	300	40	1	2	1	0	1	0	0	1	440	3	1	0.681818
35	Northeast	Urban-Inner	3	Female	INDEPENDENT DECISIONS	4	1	10	40	300	80	1	0	10	5	0	0	5	5	50	1	0	2	3.33333	6.25	0	50	100	430	16	10	3.72093	62.5	10	40	300	80	1	0	10	3	0	0	10	5	50	1	0	2
36	Northeast	Urban-Non-Inner	3	Female	INDEPENDENT DECISIONS	14	1	5	5	50	40	0.5	1	3	2	0	0	1	1	10	1.5	0	15	6	5	0	33.3333	50	100	6.5	2	6.5	30.7692	5	5	200	150	1	1	3	1	0	0	2	1	10	2	0	20
37	Northeast	Urban-Non-Inner	1	Male	LARGER SYSTEM LEVEL	6	1
38	Northeast	Urban-Non-Inner	3	Male	LARGER SYSTEM LEVEL	9	1	25	75	150	150	3	8	8	8	0	0	0	0	100	11	0	11	5.33333	5.33333	0	0	0	400	27	0	6.75	0	25	75	150	150	1	3	3	3	0	1	1	1	100	4	1	4
39	Northeast	Urban-Non-Inner	3	Male	INDEPENDENT DECISIONS	2	1
40	Northeast	Urban-Inner	3	Male	INDEPENDENT DECISIONS	8	1
41	Northeast	Urban-Inner	3	Male	INDEPENDENT DECISIONS	3	1
42	Northeast	Urban-Non-Inner	3	Male	INDEPENDENT DECISIONS	6	1	100	100	100	100	5	3	20	8	1	2	2	2	200	8	3	4	20	8	37.5	10	25	400	36	7	9	19.4444	100	100	100	100	10	20	20	20	2	2	4	3	200	30	4	15
43	Northeast	Urban-Non-Inner	3	Male	INDEPENDENT DECISIONS	6	1	25	25	150	150	2	2	1	1	1	1	0	0	50	4	2	8	0.666667	0.666667	50	0	0	350	6	2	1.71429	33.3333	25	25	150	150	2	2	1	1	1	1	0	0	50	4	2	8
44	Northeast	Urban-Inner	1	Female	LARGER SYSTEM LEVEL	10	1	25	35	90	50	4	3	4	4	0	0	1	1	60	7	0	11.6667	4.44444	8	0	25	25	200	15	2	7.5	13.3333	20	40	90	50	5	5	4	4	0	0	1	1	60	10	0	16.6667
45	Northeast	Urban-Non-Inner	3	Female	INDEPENDENT DECISIONS	5	1
46	Northeast	Urban-Non-Inner	3	Male	INDEPENDENT DECISIONS	4	1
47	Northeast	Urban-Inner	3	Female	LARGER SYSTEM LEVEL	20	1									0	1	2	2			1									5											0	1	1	1			1
48	Northeast	Urban-Inner	3	Male	INDEPENDENT DECISIONS	5	1	50	30	150	50	5	3	5	5	2	2	2	2	80	8	4	10	3.33333	10	50	40	40	280	18	8	6.42857	44.4444	50	50	100	50	2	2	2	2	1	1	1	1	100	4	2	4
49	Northeast	Urban-Inner	3	Male	INDEPENDENT DECISIONS	1	1
50	Northeast	Urban-Non-Inner	3	Male	INDEPENDENT DECISIONS	3	1
51	Northeast	Urban-Non-Inner	3	Male	INDEPENDENT DECISIONS	3	1
52	Northeast	Urban-Non-Inner	3	Male	INDEPENDENT DECISIONS	1	1
53	Northeast	Urban-Non-Inner	3	Male	INDEPENDENT DECISIONS	2	1	3	10	200	300					0	0	5	5	13		0							513		10			3	10	200	300					0	0	5	5	13		0
54	Northeast	Rural	1	Female	LARGER SYSTEM LEVEL	3	1
55	Northeast	Urban-Non-Inner	3	Male	LARGER SYSTEM LEVEL	2	1
56	Northeast	Urban-Inner	3	Male	LARGER SYSTEM LEVEL	6	1	10	10	30	50	1	1	2	3	0	0	1	3	20	2	0	10	6.66667	6	0	50	100	100	7	4	7	57.1429	10	10	30	50	0	0	3	5	0	0	1	2	20	0	0	0
57	Northeast	Urban-Non-Inner	5	Male	LARGER SYSTEM LEVEL	20	1	4	16	30	120	1	4	8	8	1	1	1	1	20	5	2	25	26.6667	6.66667	40	12.5	12.5	170	21	4	12.3529	19.0476	4	16	30	120	1	4	16	30	1	1	1	1	20	5	2	25
58	Northeast	Urban-Non-Inner	5	Male	LARGER SYSTEM LEVEL	6	1	5	5	45	25	1	2	5	3	0	0	2	2	10	3	0	30	11.1111	12	0	40	66.6667	80	11	4	13.75	36.3636	5	5	45	25	1	1	0	0	0	0	0	0	10	2	0	20
59	Northeast	Urban-Non-Inner	3	Female	INDEPENDENT DECISIONS	4	1	1	1	65	85	0	0	1	1	0	0	0	0	2	0	0	0	1.53846	1.17647		0	0	152	2	0	1.31579	0	1	1	65	85	0	0	0	0	0	0	0	0	2	0	0	0
60	Northeast	Rural	3	Female	INDEPENDENT DECISIONS	4	1	8	4	30	70	1	0	2	2	0	0	1	1	12	1	0	8.33333	6.66667	2.85714	0	50	50	112	5	2	4.46429	40	16	5	30	80	2	0	2	2	0	0	1	1	21	2	0	9.52381
61	Northeast	Urban-Non-Inner	3	Female	LARGER SYSTEM LEVEL	9	1	5	10	100	100	1	1	1	1	0	0	0	0	15	2	0	13.3333	1	1	0	0	0	215	4	0	1.86047	0	5	10	100	100	1	1	1	1	0	0	0	0	15	2	0	13.3333
62	Northeast	Urban-Non-Inner	3	Male	LARGER SYSTEM LEVEL	7	1	0	5	130	180	0	2	3	5	0	0	3	2	5	2	0	40	2.30769	2.77778	0	100	40	315	10	5	3.1746	50	0	5	130	180	0	0	5	4	0	0	3	3	5	0	0	0
63	Northeast	Urban-Non-Inner	3	Female	INDEPENDENT DECISIONS	11	1	10	20	125	125	1	1	4	4	0	0	1	1	30	2	0	6.66667	3.2	3.2	0	25	25	280	10	2	3.57143	20	10	40	125	125	1	1	3	3	0	0	1	1	50	2	0	4
64	Northeast	Urban-Non-Inner	3	Female	INDEPENDENT DECISIONS	1	1
65	Northeast	Urban-Non-Inner	3	Male	LARGER SYSTEM LEVEL	3	1	150	100	75	75	15	10	7	7	1	1	1	1	250	25	2	10	9.33333	9.33333	8	14.2857	14.2857	400	39	4	9.75	10.2564	130	90	70	70	7	5	5	5	1	1	1	1	220	12	2	5.45455
66	Northeast	Urban-Non-Inner	5	Male	LARGER SYSTEM LEVEL	20	1	50	40	60	30	5	3	5	2	1	1	1	1	90	8	2	8.88889	8.33333	6.66667	25	20	50	180	15	4	8.33333	26.6667
67	Northeast	Urban-Non-Inner	3	Male	INDEPENDENT DECISIONS	1	1	20	30	150	200	3	5	20	20	3	5	18	18	50	8	8	16	13.3333	10	100	90	90	400	48	44	12	91.6667	20	30	150	200	1	2	5	5	1	2	5	5	50	3	3	6
68	Northeast	Urban-Non-Inner	3	Female	INDEPENDENT DECISIONS	3	1	0	0	160	140	0	0	10	15	0	0	3	5	0	0	0		6.25	10.7143		30	33.3333	300	25	8	8.33333	32	0	0	160	140	0	0	5	5	0	0	2	2	0	0	0
69	Northeast	Urban-Non-Inner	2	Male	LARGER SYSTEM LEVEL	5	1	40	30	120	140	1	1	1	1	0	0	0	0	70	2	0	2.85714	0.833333	0.714286	0	0	0	330	4	0	1.21212	0	40	30	120	150	1	1	1	1	0	0	0		70	2	0	2.85714
70	Northeast	Urban-Non-Inner	3	Male	INDEPENDENT DECISIONS	2	1	30	30	100	300	5	10	20	20	0	0	0	0	60	15	0	25	20	6.66667	0	0	0	460	55	0	11.9565	0	30	30	100	300	2	5	5	5	0	0	0	0	60	7	0	11.6667
71	Northeast	Urban-Inner	1	Female	LARGER SYSTEM LEVEL	4	1	20	30	30	20	1	2	1	1	0	1	0	1	50	3	1	6	3.33333	5	33.3333	0	100	100	5	2	5	40	20	30	30	20	1	1	1	1	0	0	0	0	50	2	0	4
72	Northeast	Urban-Inner	3	Female	LARGER SYSTEM LEVEL	2	1	5	10	480	40	1	1	1	1	0	0	0	0	15	2	0	13.3333	0.208333	2.5	0	0	0	535	4	0	0.747664	0	5	10	480	40	0	1	1	0	0	0	0	0	15	1	0	6.66667
73	Northeast	Urban-Inner	3	Female	INDEPENDENT DECISIONS	10	1
74	South	Urban-Non-Inner	3	Male	INDEPENDENT DECISIONS	2	1
75	South	Urban-Non-Inner	3	Female	INDEPENDENT DECISIONS	4	1
76	South	Urban-Inner	3	Male	INDEPENDENT DECISIONS	2	1
77	South	Urban-Inner	6	Female	LARGER SYSTEM LEVEL	5	1
78	South	Urban-Inner	6	Male	LARGER SYSTEM LEVEL	5	1	20	20	100	100	5	5	15	15	1	1	2	2	40	10	2	25	15	15	20	13.3333	13.3333	240	40	6	16.6667	15	10	10	100	100	1	1	2	2	1	1	1	1	20	2	2	10
79	South	Urban-Non-Inner	5	Male	LARGER SYSTEM LEVEL	40	1	20	20	40	80	2	2	4	8	1	1	1	1	40	4	2	10	10	10	50	25	12.5	160	16	4	10	25	10	10	40	120	1	1	2	4	1	1	1	1	20	2	2	10
80	South	Urban-Non-Inner	3	Male	LARGER SYSTEM LEVEL	7	1
81	South	Urban-Non-Inner	5	Male	LARGER SYSTEM LEVEL	8	1	10	10	40	40	2	3	3	2	0	0	1	2	20	5	0	25	7.5	5	0	33.3333	100	100	10	3	10	30	10	10	40	40	2	2	2	2	0	0	1	1	20	4	0	20
82	South	Urban-Non-Inner	1	Female	LARGER SYSTEM LEVEL	30	1	20	100	120	40	2	5	15	3	0	0	1	0	120	7	0	5.83333	12.5	7.5	0	6.66667	0	280	25	1	8.92857	4	10	200	150	40	0	5	3	2	0	0	0	0	210	5	0	2.38095
83	South	Urban-Inner	4	Female	LARGER SYSTEM LEVEL	20	1	5	25	60	10	2	6	5	2	0	0	0	0	30	8	0	26.6667	8.33333	20	0	0	0	100	15	0	15	0	5	25	60	10	1	3	2	1	0	0	0	0	30	4	0	13.3333
84	South	Urban-Inner	3	Female	INDEPENDENT DECISIONS	7	1	50	75	125	50	5	10	10	5	0	0	1	1	125	15	0	12	8	10	0	10	20	300	30	2	10	6.66667	50	75	125	50	5	10	10	5	0	1	1	1	125	15	1	12
85	South	Urban-Inner	3	Male	LARGER SYSTEM LEVEL	3	1
86	South	Urban-Non-Inner	3	Male	INDEPENDENT DECISIONS	15	1	1	5	195	200	0	0	10	10	0	0	5	5	6	0	0	0	5.12821	5		50	50	401	20	10	4.98753	50	1	5	195	200	0	0	5	5	0	0	3	3	6	0	0	0
87	South	Urban-Non-Inner	2	Female	LARGER SYSTEM LEVEL	3	1	5	10	250	100	0	1	2	3	0	0	1	1	15	1	0	6.66667	0.8	3	0	50	33.3333	365	6	2	1.64384	33.3333	5	10	250	100	1	0	2	2	0	0	1	1	15	1	0	6.66667
88	South	Urban-Non-Inner	3	Female	INDEPENDENT DECISIONS	13	1	0	5	80	50	0	1	10	10	0	0	3	3	5	1	0	20	12.5	20	0	30	30	135	21	6	15.5556	28.5714	0	25	100	50	0	2	5	5	0	0	2	2	25	2	0	8
89	South	Urban-Non-Inner	3	Female	LARGER SYSTEM LEVEL	5	1	0	50	50	60	8	10	10	8	0	2	4	4	50	18	2	36	20	13.3333	11.1111	40	50	160	36	10	22.5	27.7778	10	80	100	100	0	10	10	9	0	3	4	6	90	10	3	11.1111
90	South	Urban-Non-Inner	3	Female	INDEPENDENT DECISIONS	1	1	0	10	50	40	0	1	2	2	0	0	1	1	10	1	0	10	4	5	0	50	50	100	5	2	5	40	0	10	50	40	0	1	2	2	0	1	1	1	10	1	1	10
91	South	Urban-Inner	5	Male	LARGER SYSTEM LEVEL	9	1
92	South	Urban-Inner	3	Male	INDEPENDENT DECISIONS	4	1	1	19	275	80	1	2	5	2	0	1	1	1	20	3	1	15	1.81818	2.5	33.3333	20	50	375	10	3	2.66667	30	1	19	275	80	0	0	1	1	0	0	1	0	20	0	0	0
93	South	Urban-Inner	3	Male	INDEPENDENT DECISIONS	1	1	0	3	50	50	0	0	2	2	0	0	0	0	3	0	0	0	4	4		0	0	103	4	0	3.8835	0	0	3	50	50	0	0	1	1	0	0	0	0	3	0	0	0
94	South	Urban-Inner	3	Male	LARGER SYSTEM LEVEL	6	1
95	South	Urban-Inner	3	Male	LARGER SYSTEM LEVEL	8	1
96	South	Urban-Non-Inner	3	Female	LARGER SYSTEM LEVEL	2	1
97	South	Urban-Non-Inner	3	Male	LARGER SYSTEM LEVEL	10	1
98	South	Rural	5	Male	LARGER SYSTEM LEVEL	14	1
99	South	Urban-Non-Inner	3	Male	INDEPENDENT DECISIONS	2	1
100	South	Urban-Non-Inner	3	Female	INDEPENDENT DECISIONS	4	1
101	South	Rural	3	Male	LARGER SYSTEM LEVEL	3	1	20	60	180	240	1	3	5	5	0	0	0	0	80	4	0	5	2.77778	2.08333	0	0	0	500	14	0	2.8	0	20	60	180	240	1	1	4	4	0	0	1	1	80	2	0	2.5
102	South	Rural	3	Male	INDEPENDENT DECISIONS	1	1
103	South	Urban-Non-Inner	3	Female	INDEPENDENT DECISIONS	10	1	10	20	100	20	2	5	2	0	1	1	1	0	30	7	2	23.3333	2	0	28.5714	50		150	9	3	6	33.3333	10	20	100	20	0	0	0	0	0	0	0	0	30	0	0	0
104	South	Urban-Non-Inner	3	Female	INDEPENDENT DECISIONS	5	1
105	South	Urban-Non-Inner	3	Female		4	1
106	South	Urban-Non-Inner	3	Female	INDEPENDENT DECISIONS	3	1
107	South	Urban-Non-Inner	3	Male	INDEPENDENT DECISIONS	1	1	10	20	40	30	1	2	2	2	1	2	2	2	30	3	3	10	5	6.66667	100	100	100	100	7	7	7	100	10	20	200	150	2	5	10	10	2	5	10	10	30	7	7	23.3333
108	South	Urban-Inner	3	Female	INDEPENDENT DECISIONS	7	1	0	3	150	140	0	0	10	10	0	0	10	10	3	0	0	0	6.66667	7.14286		100	100	293	20	20	6.82594	100
109	South	Urban-Non-Inner	3	Female	INDEPENDENT DECISIONS	4	1																											15	25	35	20	1	1	2	1	1	0	0	1	40	2	1	5
110	South	Urban-Non-Inner	3	Male	INDEPENDENT DECISIONS	1	1	5	10	50	50	0	0	2	0	0	0	2	0	15	0	0	0	4	0		100		115	2	2	1.73913	100
111	South	Urban-Non-Inner	3	Female	INDEPENDENT DECISIONS	16	1	50	50	140	160	3	3	2	2	1	1	2	2	100	6	2	6	1.42857	1.25	33.3333	100	100	400	10	6	2.5	60	50	50	140	160	1	1	3	3	1	1	1	1	100	2	2	2
112	South	Urban-Non-Inner	3	Female	LARGER SYSTEM LEVEL	8	1	17	17	170	75	0.5	0.5	7	0.5	0	0	1.5	1.5	34	1	0	2.94118	4.11765	0.666667	0	21.4286		279	8.5	3	3.04659	35.2941	17	17	170	70	0.5	0.5	0.5	0.5	0	0	0.5	0.5	34	1	0	2.94118
113	South	Urban-Non-Inner	3	Male	INDEPENDENT DECISIONS	7	1	50	50	125	150	3	3	3	3	0	0	1	1	100	6	0	6	2.4	2	0	33.3333	33.3333	375	12	2	3.2	16.6667	50	50	125	150	1	1	1	1	0	0	0	0	100	2	0	2
114	South	Urban-Non-Inner	3	Male	INDEPENDENT DECISIONS	1	1
115	South	Urban-Non-Inner	3	Female	INDEPENDENT DECISIONS	4	1	0	10	150	150	0	1	1	4	0	0	0	1	10	1	0	10	0.666667	2.66667	0	0	25	310	6	1	1.93548	16.6667	0	10	150	150	0	1	1	1	0	0	0	1	10	1	0	10
116	South	Urban-Inner	3	Male	INDEPENDENT DECISIONS	2	1
117	South	Urban-Inner	3	Female	INDEPENDENT DECISIONS	5	1	30	20	30	20	5	5	10	5	1	0	0	1	50	10	1	20	33.3333	25	10	0	20	100	25	2	25	8	30	20	30	20	5	1	5	2	1	0	0	1	50	6	1	12
118	South	Urban-Non-Inner	3	Female	INDEPENDENT DECISIONS	2	1
119	South	Urban-Inner	3	Male	INDEPENDENT DECISIONS	3	1
120	South	Urban-Non-Inner	3	Female	LARGER SYSTEM LEVEL	4	1	0	24	56	80	0	4	4	2	0	0	1	0	24	4	0	16.6667	7.14286	2.5	0	25	0	160	10	1	6.25	10	0	24	56	80	0	2	2	2	0	0	1	0	24	2	0	8.33333
121	South	Rural	1	Male	INDEPENDENT DECISIONS	8	1	15	15	90	80	1	1	2	2	0	0	0	0	30	2	0	6.66667	2.22222	2.5	0	0	0	200	6	0	3	0	15	12	90	80	1	1	1	1	0	0	0	0	27	2	0	7.40741
122	South	Urban-Non-Inner	3	Male	LARGER SYSTEM LEVEL	35	1
123	South	Urban-Non-Inner	5	Male	INDEPENDENT DECISIONS	3	1	10	70	300	280	2	4	4	4	0	0	1	0	80	6	0	7.5	1.33333	1.42857	0	25	0	660	14	1	2.12121	7.14286	10	20	280	280	1	3	10	8	0	0	1	1	30	4	0	13.3333
124	South	Urban-Non-Inner	3	Male	LARGER SYSTEM LEVEL	5	1
125	South	Urban-Inner	6	Male	LARGER SYSTEM LEVEL	20	1
126	South	Urban-Non-Inner	3	Female	INDEPENDENT DECISIONS	4	1
127	South	Urban-Inner	3	Male	INDEPENDENT DECISIONS	4	1
128	South	Urban-Non-Inner	5	Male	LARGER SYSTEM LEVEL	15	1
129	South	Urban-Inner	3	Male	LARGER SYSTEM LEVEL	9	1	0	1	80	75	0	0	4	1	0	0	4	1	1	0	0	0	5	1.33333		100	100	156	5	5	3.20513	100	0	1	65	75	0	0	2	0	0	0	2	0	1	0	0	0
130	South	Urban-Inner	3	Male	INDEPENDENT DECISIONS	1	1	1	5	150	150	0	0	2	2	0	0	0	0	6	0	0	0	1.33333	1.33333		0	0	306	4	0	1.30719	0	1	5	150	150	0	0	0	0	0	0	0	0	6	0	0	0
131	South	Urban-Inner	3	Male	LARGER SYSTEM LEVEL	5	1
132	South	Urban-Non-Inner	3	Male	INDEPENDENT DECISIONS	13	1
133	South	Urban-Non-Inner	4	Male	INDEPENDENT DECISIONS	45	1	10	20	30	20	2	5	5	1	0	1	1	0	30	7	1	23.3333	16.6667	5	14.2857	20	0	80	13	2	16.25	15.3846	15	20	30	20	1	2	2	1	0	1	1	0	35	3	1	8.57143
134	South	Urban-Non-Inner	3	Male	INDEPENDENT DECISIONS	7	1	0	100	200	150	0	5	10	5	0	1	3	1	100	5	1	5	5	3.33333	20	30	20	450	20	5	4.44444	25	0	100	200	150	0	3	7	3	0	1	2	1	100	3	1	3
135	South	Urban-Non-Inner	3	Male	INDEPENDENT DECISIONS	2	1	0	0	800	800	0	0	3	2	0	0	2	2	0	0	0		0.375	0.25		66.6667	100	1600	5	4	0.3125	80	0	0	800	800	0	0	0	0	0	0	0	0	0	0	0
136	South	Urban-Non-Inner	3	Female	INDEPENDENT DECISIONS	6	1	2	20	80	300	1	2	2	15	0	0	1	2	22	3	0	13.6364	2.5	5	0	50	13.3333	402	20	3	4.97512	15	5	15	50	300	1	2	2	15	0	0	1	3	20	3	0	15
137	South	Urban-Inner	3	Male	INDEPENDENT DECISIONS	3	1	0	55	150	300	0	1	10	5	0	0	1	1	55	1	0	1.81818	6.66667	1.66667	0	10	20	505	16	2	3.16832	12.5	0	50	150	300	0	1	3	2	0	0	0	1	50	1	0	2
138	South	Urban-Inner	3	Male	INDEPENDENT DECISIONS	3	1
139	South	Urban-Non-Inner	3	Male	INDEPENDENT DECISIONS	1	1
140	South	Urban-Inner	2	Male	INDEPENDENT DECISIONS	5	1	0	10	190	200	0	1	25	25	0	0	0	0	10	1	0	10	13.1579	12.5	0	0	0	400	51	0	12.75	0	0	30	150	170	0	3	10	12	0	0	0	0	30	3	0	10
141	South	Urban-Inner	3	Female	INDEPENDENT DECISIONS	2	1
142	South	Urban-Inner	3	Male	INDEPENDENT DECISIONS	1	1
143	South	Urban-Non-Inner	2	Female	INDEPENDENT DECISIONS	8	1	125	125	125	100	20	20	15	15	5	1	1	5	250	40	6	16	12	15	15	6.66667	33.3333	475	70	12	14.7368	17.1429	125	100	100	100	15	10	15	15	3	1	1	5	225	25	4	11.1111
144	South	Urban-Non-Inner	3	Male	INDEPENDENT DECISIONS	5	1	0	0	150	250	0	0	5	10	0	0	1	2	0	0	0		3.33333	4		20	20	400	15	3	3.75	20	0	0	150	250	0	0	5	10	0	0	1	2	0	0	0
145	South	Urban-Inner	1	Female	INDEPENDENT DECISIONS	50	1
146	South	Urban-Inner	2	Female	LARGER SYSTEM LEVEL	10	1	0	0	5	15	0	0	1	1	0	0	0	0	0	0	0		20	6.66667		0	0	20	2	0	10	0	0	0	5	15	0	0	1	1	0	0	0	0	0	0	0
147	South	Urban-Non-Inner	3	Male	INDEPENDENT DECISIONS	6	1
148	South	Urban-Inner	3	Male	INDEPENDENT DECISIONS	4	1	0	0	50	50	0	0	2	1	0	0	0	0	0	0	0		4	2		0	0	100	3	0	3	0	0	0	50	50	0	0	2	1	0	0	0	0	0	0	0
149	South	Urban-Non-Inner	3	Male	INDEPENDENT DECISIONS	3	1
150	South	Urban-Inner	3	Male	LARGER SYSTEM LEVEL	3	1
151	South	Urban-Inner	3	Female	LARGER SYSTEM LEVEL	4	1
152	South	Urban-Inner	3	Male	LARGER SYSTEM LEVEL	11	1
153	South	Urban-Non-Inner	3	Male	LARGER SYSTEM LEVEL	4	1
154	South	Urban-Inner	3	Female	LARGER SYSTEM LEVEL	3	1	0	20	350	20	0	2	10	2	0	0	0	0	20	2	0	10	2.85714	10	0	0	0	390	14	0	3.58974	0	0	40	320	20	0	2	2	1	0	0	0	0	40	2	0	5
155	South	Urban-Non-Inner	3	Male	INDEPENDENT DECISIONS	1	1
156	South	Urban-Non-Inner	3	Female	INDEPENDENT DECISIONS	6	1
157	South	Urban-Non-Inner	3	Male	LARGER SYSTEM LEVEL	3	1
158	South	Urban-Non-Inner	3	Male	INDEPENDENT DECISIONS	1	1
159	South	Rural	3	Male	INDEPENDENT DECISIONS	1	1	1	4	6	8	2	3	8	6	0	0	2	2	5	5	0	100		75	0	25	33.3333	19	19	4	100	21.0526	10	25	75	50	2	4	8	10	0	0	2	2	35	6	0	17.1429
160	South	Urban-Non-Inner	3	Male	INDEPENDENT DECISIONS	4	1
161	South	Rural	3	Female	INDEPENDENT DECISIONS	1	1	4	30	100	20	0	3	10	3	0	0	0	0	34	3	0	8.82353	10	15	0	0	0	154	16	0	10.3896	0	4	30	100	20	0	2	2	0	0	0	0	0	34	2	0	5.88235
162	South	Urban-Non-Inner	3	Male	INDEPENDENT DECISIONS	5	1	50	75	100	200	5	10	30	30	2	4	20	25	125	15	6	12	30	15	40	66.6667	83.3333	425	75	51	17.6471	68	40	60	90	90	5	10	20	20	5	10	20	20	100	15	15	15
163	South	Urban-Non-Inner	3	Male	INDEPENDENT DECISIONS	4	1
164	South	Rural	3	Female	INDEPENDENT DECISIONS	4	1
165	South	Urban-Inner	3	Male	INDEPENDENT DECISIONS	1	1
166	South	Urban-Non-Inner	3	Male	INDEPENDENT DECISIONS	9	1
167	South	Urban-Non-Inner	3	Female	INDEPENDENT DECISIONS	5	1
168	South	Urban-Non-Inner	3	Male	INDEPENDENT DECISIONS	12	1
169	South	Urban-Non-Inner	3	Female	INDEPENDENT DECISIONS	2	1
170	South	Urban-Non-Inner	4	Male	LARGER SYSTEM LEVEL	1	1
171	South	Urban-Non-Inner	4	Male	LARGER SYSTEM LEVEL		1
172	South	Urban-Inner	3	Male	INDEPENDENT DECISIONS	3	1	6	50	250	200	0	3	18	15	0	0	3	3	56	3	0	5.35714	7.2	7.5	0	16.6667	20	506	36	6	7.11462	16.6667	6	50	250	200	0	1	10	6	0	0	3	3	56	1	0	1.78571
173	South	Urban-Inner	4	Female	LARGER SYSTEM LEVEL	2	1	0	20	220	80	0	1	2	1	0	0	1	0	20	1	0	5	0.909091	1.25	0	50	0	320	4	1	1.25	25	0	20	220	80	0	1	2	1	0	0	1	0	20	1	0	5
174	South	Urban-Non-Inner	3	Female	LARGER SYSTEM LEVEL	3	1	20	40	160	160	5	10	2	1	0	1	1	1	60	15	1	25	1.25	0.625	6.66667	50	100	380	18	3	4.73684	16.6667	15	30	160	160	2	5	2	0	0	0	1	1	45	7	0	15.5556
175	South	Urban-Non-Inner	3	Female	LARGER SYSTEM LEVEL	2	1
176	South	Urban-Non-Inner	3	Male	INDEPENDENT DECISIONS	3	1
177	South	Urban-Non-Inner	3	Female	LARGER SYSTEM LEVEL	4	1	1	40	100	100	0	2	10	10	0	0	2	2	41	2	0	4.87805	10	10	0	20	20	241	22	4	9.12863	18.1818	1	40	100	100	0	2	5	5	0	0	1	1	41	2	0	4.87805
178	Midwest	Urban-Non-Inner	3	Male	LARGER SYSTEM LEVEL	5	1	15	15	225	45	1	0	8	2	1	0	2	2	30	1	1	3.33333	3.55556	4.44444	100	25	100	300	11	5	3.66667	45.4545	15	15	225	45	0	0	2	1	0	0	0	0	30	0	0	0
179	Midwest	Urban-Inner	3	Female	LARGER SYSTEM LEVEL	3	1	5	50	100	75									55									230					5	50	100	75									55
180	Midwest	Urban-Non-Inner	3	Male	INDEPENDENT DECISIONS	3	1	0	5	150	250	0	1	12	5	0	1	3	3	5	1	1	20	8	2	100	25	60	405	18	7	4.44444	38.8889	0	10	150	250	0	1	10	5	0	0	1	2	10	1	0	10
181	Midwest	Urban-Non-Inner	3	Male	INDEPENDENT DECISIONS	7	1
182	Midwest	Urban-Inner	1	Male	LARGER SYSTEM LEVEL	9	1
183	Midwest	Urban-Non-Inner	3	Male	INDEPENDENT DECISIONS	5	1	40	100	120	200	5	20	25	15	0	1	2	2	140	25	1	17.8571	20.8333	7.5	4	8	13.3333	460	65	5	14.1304	7.69231	40	100	120	200	1	2	5	4			1	2	140	3		2.14286
184	Midwest	Urban-Inner	3	Male	INDEPENDENT DECISIONS	3	1	4	20	32	24	2	5	5	6	0	0	1	1	24	7	0	29.1667	15.625	25	0	20	16.6667	80	18	2	22.5	11.1111	4	20	36	24	1	2	3	3	0	0	1	1	24	3	0	12.5
185	Midwest	Urban-Non-Inner	3	Male	INDEPENDENT DECISIONS	3	1
186	Midwest	Urban-Non-Inner	3	Female	LARGER SYSTEM LEVEL	3	1	10	15	30	25	1	2	3	2	0	0	0	0	25	3	0	12	10	8	0	0	0	80	8	0	10	0	10	15	30	25	1	1	3	2	0	0	0	0	25	2	0	8
187	Midwest	Urban-Inner	5	Female	INDEPENDENT DECISIONS	33	1	40	10	50	20	2	1	2	1	0	0	1	1	50	3	0	6	4	5	0	50	100	120	6	2	5	33.3333	40	10	50	20	1	1	1	1	0	0	0	1	50	2	0	4
188	Midwest	Urban-Non-Inner	1	Male	LARGER SYSTEM LEVEL	6	1
189	Midwest	Urban-Non-Inner	3	Male	LARGER SYSTEM LEVEL	5	1
190	Midwest	Urban-Inner	3	Male	LARGER SYSTEM LEVEL	4	1	1	2	20	50	0	0	1	1	0	0	0	0	3	0	0	0	5	2		0	0	73	2	0	2.73973	0	1	2	20	50	0	0	0	0	0	0	0	0	3	0	0	0
191	Midwest	Urban-Inner	3	Female	INDEPENDENT DECISIONS	1	1	3	100	100	9	1	10	50	50	0	0	0	10	103	11	0	10.6796	50		0	0	20	212	111	10	52.3585	9.00901	5	100	100	100	1	10	20	20	0	0	0	20	105	11	0	10.4762
192	Midwest	Urban-Non-Inner	3	Female	LARGER SYSTEM LEVEL	6	1	5	30	150	150	1	2	3	3	0	0	0	0	35	3	0	8.57143	2	2	0	0	0	335	9	0	2.68657	0	5	30	150	150	0	1	1	1	0	0	0	0	35	1	0	2.85714
193	Midwest	Urban-Non-Inner	3	Female	INDEPENDENT DECISIONS	2	1
194	Midwest	Urban-Non-Inner	3	Female	INDEPENDENT DECISIONS	4	1
195	Midwest	Urban-Non-Inner	3	Male	INDEPENDENT DECISIONS	2	1	5	5	25	10	1	0	2	1	0	0	1	0	10	1	0	10	8	10	0	50	0	45	4	1	8.88889	25	5	5	25	10	1	0	2	1	0	0	1	1	10	1	0	10
196	Midwest	Urban-Inner	3	Male	LARGER SYSTEM LEVEL	10	1
197	Midwest	Urban-Inner	3	Female	INDEPENDENT DECISIONS	3	1
198	Midwest	Urban-Non-Inner	3	Female	LARGER SYSTEM LEVEL	5	1
199	Midwest	Urban-Non-Inner	3	Male	LARGER SYSTEM LEVEL	3	1
200	Midwest	Urban-Inner	3	Female	INDEPENDENT DECISIONS	4	1
201	Midwest	Urban-Non-Inner	3	Female	LARGER SYSTEM LEVEL	10	1	5	5	50	50	0	1	1	0	0	0	0	0	10	1	0	10	2	0	0	0		110	2	0	1.81818	0	5	5	50	50	0	1	1	0	0	0	0	0	10	1	0	10
202	Midwest	Urban-Non-Inner	3	Male	LARGER SYSTEM LEVEL	6	1	0	10	250	150	0	1	5	5	0	0	1	1	10	1	0	10	2	3.33333	0	20	20	410	11	2	2.68293	18.1818	0	10	250	150	0	1	5	5	0	0	1	1	10	1	0	10
203	Midwest	Urban-Non-Inner	3	Male	INDEPENDENT DECISIONS	1	1
204	Midwest	Urban-Inner	1	Male	LARGER SYSTEM LEVEL	30	1
205	Midwest	Urban-Inner	3	Male	INDEPENDENT DECISIONS	1	1
206	Midwest	Urban-Non-Inner	3	Female	LARGER SYSTEM LEVEL	1	1	20	35	50	40	2	5	10	5	0	0	1	1	55	7	0	12.7273	20	12.5	0	10	20	145	22	2	15.1724	9.09091
207	Midwest	Urban-Non-Inner	5	Female	LARGER SYSTEM LEVEL	14	1	15	10	120	45	1	1	0	1	1	0	0	0	25	2	1	8	0	2.22222	50		0	190	3	1	1.57895	33.3333	15	15	120	40	1	1	0	1	1	0	0	1	30	2	1	6.66667
208	Midwest	Urban-Inner	1	Female	INDEPENDENT DECISIONS	3	1	0	0	160	5	0	0	2	0	0	0	0	0	0	0	0		1.25	0		0		165	2	0	1.21212	0	0	0	160	5	0	0	2	0	0	0	0	0	0	0	0
209	Midwest	Urban-Inner	3	Male	INDEPENDENT DECISIONS	2	1
210	Midwest	Urban-Non-Inner	3	Female	INDEPENDENT DECISIONS	1	1
211	Midwest	Urban-Inner	3	Male	INDEPENDENT DECISIONS	1	1	9	50	160	160	1	5	10	10	1	1	2	2	59	6	2	10.1695	6.25	6.25	33.3333	20	20	379	26	6	6.86016	23.0769	8	50	160	160	1	2	2	2	0	0	1	1	58	3	0	5.17241
212	Midwest	Urban-Inner	3	Male	INDEPENDENT DECISIONS	4	1	10	20	200		1	2	4	1	0	0	0	0	30	3	0	10	2		0	0	0		8	0		0	20	20	100	50	1	5	10	5	0	0	0	0	40	6	0	15
213	Midwest	Rural	3	Female		15	1	20	60	200	120	3	5	15	5	1	2	5	3	80	8	3	10	7.5	4.16667	37.5	33.3333	60	400	28	11	7	39.2857	20	60	200	120	3	5	10	3	2	3	5	3	80	8	5	10
214	Midwest	Urban-Non-Inner	3	Female	INDEPENDENT DECISIONS	5	1
215	Midwest	Urban-Non-Inner	3	Male	LARGER SYSTEM LEVEL	7	1	30	40	150	60	1	0	2	1	0	0	2	1	70	1	0	1.42857	1.33333	1.66667	0	100	100	280	4	3	1.42857	75	20	40	160	50	0	0	1	1	0	0	0	0	60	0	0	0
216	Midwest	Rural	1	Female	LARGER SYSTEM LEVEL	5	1
217	Midwest	Urban-Inner	3	Female	LARGER SYSTEM LEVEL	7	1	30	30	100	100	5	5	6	6	1	1	1	1	60	10	2	16.6667	6	6	20	16.6667	16.6667	260	22	4	8.46154	18.1818	30	30	100	100	1	2	0	0	0	0	0	0	60	3	0	5
218	Midwest	Urban-Non-Inner	3	Male	INDEPENDENT DECISIONS	8	1
219	Midwest	Urban-Non-Inner	3	Male	LARGER SYSTEM LEVEL	16	1	15	25	100	100	0	1	1	0	0	0	0	0	40	1	0	2.5	1	0	0	0		240	2	0	0.833333	0	15	25	100	100	0	0	0	0	0	0	0	0	40	0	0	0
220	Midwest	Urban-Non-Inner	3	Female	LARGER SYSTEM LEVEL	5	1
221	Midwest	Urban-Inner	3	Female	LARGER SYSTEM LEVEL	8	1
222	Midwest	Urban-Non-Inner	3	Female	INDEPENDENT DECISIONS	8	1	30	10	200	150	2	1	2	2	0	0	1	1	40	3	0	7.5	1	1.33333	0	50	50	390	7	2	1.79487	28.5714	30	8	200	150	1	0	1	1	0	0	0	0	38	1	0	2.63158
223	Midwest	Urban-Non-Inner	3	Female	INDEPENDENT DECISIONS	1	1	10	30	120	180	0	0	1	3	0	0	0	1	40	0	0	0	0.833333	1.66667		0	33.3333	340	4	1	1.17647	25	10	20	120	180	0	1	2	4	0	0	1	1	30	1	0	3.33333
224	Midwest	Urban-Non-Inner	3	Male	INDEPENDENT DECISIONS	1	1	5	15	60	20	1	2	5	2	0	0	2	1	20	3	0	15	8.33333	10	0	40	50	100	10	3	10	30	10	20	50	25	0	1	2	1	0	1	1	1	30	1	1	3.33333
225	Midwest	Urban-Non-Inner	1	Female	INDEPENDENT DECISIONS	17	1	5	20	700	300	0	0	20	5	0	0	1	1	25	0	0	0	2.85714	1.66667		5	20	1025	25	2	2.43902	8	5	20	700	300	0	0	5	0	0	0	0	0	25	0	0	0
226	Midwest	Urban-Non-Inner	3	Female	INDEPENDENT DECISIONS	4	1
227	Midwest	Rural	3	Male	INDEPENDENT DECISIONS	8	1	20	50	180	180	5	5	5	5	1	1	1	1	70	10	2	14.2857	2.77778	2.77778	20	20	20	430	20	4	4.65116	20	20	70	180	180	5	5	5	5	1	1	1	1	90	10	2	11.1111
228	Midwest	Urban-Non-Inner	3	Male	LARGER SYSTEM LEVEL	8	1
229	Midwest	Urban-Non-Inner	3	Male	INDEPENDENT DECISIONS	3	1	10	20	200	80	1	2	10	4	0	0	1	1	30	3	0	10	5	5	0	10	25	310	17	2	5.48387	11.7647	10	20	200	80		1	5	2	0	0	1	1	30		0
230	Midwest	Urban-Non-Inner	2	Male	LARGER SYSTEM LEVEL	11	1
231	Midwest	Urban-Non-Inner	3	Male	LARGER SYSTEM LEVEL	14	1	10	20	100	200	2	10	20	10	1	0	1	0	30	12	1	40	20	5	8.33333	5	0	330	42	2	12.7273	4.7619	10	15	100	200	1	1	2	2	0	0	1	0	25	2	0	8
232	Midwest	Urban-Non-Inner	3	Male	LARGER SYSTEM LEVEL	3	1
233	Midwest	Urban-Inner	1	Male	LARGER SYSTEM LEVEL	5	1	30	75	150	10	5	5	10	1	0	0	2	0	105	10	0	9.52381	6.66667	10	0	20	0	265	21	2	7.92453	9.52381	30	75	150	10	2	2	5	0	0	0	2	0	105	4	0	3.80952
234	Midwest	Urban-Non-Inner	3	Male	LARGER SYSTEM LEVEL	5	1	10	20	200	100	2	2	10	3	0	0	5	2	30	4	0	13.3333	5	3	0	50	66.6667	330	17	7	5.15152	41.1765	10	20	200	100	2	2	10	3	0	0	5	2	30	4	0	13.3333
235	Midwest	Urban-Non-Inner	3	Male	LARGER SYSTEM LEVEL	6	1	0	2	150	200	0	0	10	10	0	0	5	5	2	0	0	0	6.66667	5		50	50	352	20	10	5.68182	50	0	0	100	200	0	0	10	10	0	0	10	10	0	0	0
236	Midwest	Urban-Non-Inner	3	Female	LARGER SYSTEM LEVEL	11	1					1	2	1	1	0	0	0	0		3	0				0	0	0		5	0		0	20	20	200	200	1	2	1	1	0	0	0	0	40	3	0	7.5
237	Midwest	Urban-Inner	3	Female	LARGER SYSTEM LEVEL	7	1
238	Midwest	Urban-Inner	5	Male	LARGER SYSTEM LEVEL	30	1	10	5	20	5	1	1	1		0	0	0	0	15	2	0	13.3333	5		0	0		40		0
239	Midwest	Urban-Inner	5	Female	LARGER SYSTEM LEVEL	5	1	50	30	60	30	2	2	1	0	1	0	1	0	80	4	1	5	1.66667	0	25	100		170	5	2	2.94118	40	50	30	60	30	2	1	1	0	1	0	1	0	80	3	1	3.75
240	Midwest	Rural	3	Female	LARGER SYSTEM LEVEL	2	1	35	35	68	68	4	4	2	0	0	0	1	0	70	8	0	11.4286	2.94118	0	0	50		206	10	1	4.85437	10	35	35	68	68	1	1	0	0	0	0	0	0	70	2	0	2.85714
241	Midwest	Urban-Non-Inner	5	Female	LARGER SYSTEM LEVEL	25	1	50	200	100	90	1	1	0	0	0	0	0	0	250	2	0	0.8	0	0	0			440	2	0	0.454545	0	50	200	100	90	1	1	0	0	0	0	0	0	250	2	0	0.8
242	Midwest	Urban-Non-Inner	4	Female	LARGER SYSTEM LEVEL	15	1	0	0	200	400	0	0	0	0	0	0	0	0	0	0	0		0	0				600	0	0	0		0	0	200	400	0	0	0	0	0	0	0	0	0	0	0
243	Midwest	Urban-Inner	3	Male	LARGER SYSTEM LEVEL	8	1
244	Midwest	Urban-Non-Inner	3	Female	INDEPENDENT DECISIONS	7	1	50	30	90	40	2	2	1		1	1			80	4	2	5	1.11111		50			210					50	50	70	50	1	1			1	1			100	2	2	2
245	Midwest	Urban-Non-Inner	3	Female	LARGER SYSTEM LEVEL	2	1	25	50	125	100	5	10	20	10			2	2	75	15		20	16	10		10	20	300	45		15		25	50	100	100	1	2	2	2					75	3		4
246	Midwest	Urban-Non-Inner	3	Male	LARGER SYSTEM LEVEL	7	1
247	Midwest	Urban-Non-Inner	3	Male	INDEPENDENT DECISIONS	6	1
248	Midwest	Urban-Non-Inner	5	Female	INDEPENDENT DECISIONS	8	1	0	20	120	0	0	2	3	0	0	0	0	0	20	2	0	10	2.5		0	0		140	5	0	3.57143	0	0	5	70	0	0	2	1	0	0	0	0	0	5	2	0	40
249	Midwest	Urban-Non-Inner	5	Male	LARGER SYSTEM LEVEL	20	1
250	Midwest	Urban-Inner	1	Female	INDEPENDENT DECISIONS	20	1	25	35	150	40	5	10	15	3	0	0	0	0	60	15	0	25	10	7.5	0	0	0	250	33	0	13.2	0	50	80	90	30	3	5	5	2	0	0	0	0	130	8	0	6.15385
251	Midwest	Urban-Inner	3	Male	INDEPENDENT DECISIONS	6	1	5	15	200	100	0	1	2	2	0	0	1	2	20	1	0	5	1	2	0	50	100	320	5	3	1.5625	60	2	10	200	100	0	1	5	5	0	0	1	2	12	1	0	8.33333
252	Midwest	Urban-Non-Inner	2	Male	LARGER SYSTEM LEVEL	6	1
253	Midwest	Urban-Non-Inner	3	Male	LARGER SYSTEM LEVEL	6	1	4	20	125	100	0	1	5	5	0	0	1	1	24	1	0	4.16667	4	5	0	20	20	249	11	2	4.41767	18.1818	5	10	120	120	0	0	10	10	0	0	0	0	15	0	0	0
254	Midwest	Urban-Non-Inner	2	Female	LARGER SYSTEM LEVEL	20	1	80	20	130	40	7	2	3	1	1	1	1	0	100	9	2	9	2.30769	2.5	22.2222	33.3333	0	270	13	3	4.81481	23.0769	80	20	130	40	2	1	1	1	0	0	1	0	100	3	0	3
255	Midwest	Urban-Non-Inner	3	Male	LARGER SYSTEM LEVEL	12	1
256	Midwest	Urban-Inner	3	Female	LARGER SYSTEM LEVEL	20	1
257	Midwest	Urban-Inner	2	Male	LARGER SYSTEM LEVEL	28	1	60	30	35	45	6	7	3	6	3	2	0	0	90	13	5	14.4444	8.57143	13.3333	38.4615	0	0	170	22	5	12.9412	22.7273	60	50	30	50	5	7	10	10	2	1	3	3	110	12	3	10.9091
258	Midwest	Urban-Non-Inner	3	Male	LARGER SYSTEM LEVEL	4	1
259	Midwest	Urban-Non-Inner	3	Female	LARGER SYSTEM LEVEL	30	1	60	60	60	60	10	10	5	5	1	1	1	1	120	20	2	16.6667	8.33333	8.33333	10	20	20	240	30	4	12.5	13.3333	60	60	60	60	5	5	5	5	1	1	1	1	120	10	2	8.33333
260	Midwest	Urban-Non-Inner	3	Male	INDEPENDENT DECISIONS	5	1
261	Midwest	Urban-Non-Inner	3	Male	LARGER SYSTEM LEVEL	8	1	3	3	45	60	1	1	2	2	1	1	1	1	6	2	2	33.3333	4.44444	3.33333	100	50	50	111	6	4	5.40541	66.6667	3	3	45	60	1	1	2	2	1	1	1	1	6	2	2	33.3333
262	Midwest	Rural	1	Female	INDEPENDENT DECISIONS	10	1	10	10	40	60	2	1	1	4	1	0	2	4	20	3	1	15	2.5	6.66667	33.3333		100	120	8	7	6.66667	87.5	10	10	40	60	2	1	1	4	1	0	2	4	20	3	1	15
263	Midwest	Rural	3	Male	INDEPENDENT DECISIONS	15	1
264	Midwest	Rural	1	Male	LARGER SYSTEM LEVEL	2	1	10	10	60	90	1	1	1	1	0	0	0	0	20	2	0	10	1.66667	1.11111	0	0	0	170	4	0	2.35294	0	15	20	80	100	1	1	1	1	0	0	0	0	35	2	0	5.71429
265	Midwest	Urban-Non-Inner	3	Male	LARGER SYSTEM LEVEL	4	1
266	Midwest	Rural	3	Male	INDEPENDENT DECISIONS	48	1	5	100	100	100	1	10	20	20	1	5	10	10	105	11	6	10.4762	20	20	54.5455	50	50	305	51	26	16.7213	50.9804	5	100	100	100	1	10	20	20	1	5	10	10	105	11	6	10.4762
267	Midwest	Urban-Non-Inner	3	Male	LARGER SYSTEM LEVEL	7	1	85	100	170	80	10	12	10	5	1	1	1	1	185	22	2	11.8919	5.88235	6.25	9.09091	10	20	435	37	4	8.50575	10.8108	80	110	170	80	5	6	5	5	1	1	1	1	190	11	2	5.78947
268	Midwest	Urban-Non-Inner	2	Male	LARGER SYSTEM LEVEL	9	1	32	64	90	106	16	8	8	0	1	0	0	1	96	24	1	25	8.88889	0	4.16667	0		292	32	2	10.9589	6.25	32	64	90	106	1	0	0	1	1	0	0	1	96	1	1	1.04167
269	Midwest	Urban-Non-Inner	3	Male	INDEPENDENT DECISIONS	3	1
270	Midwest	Urban-Non-Inner	3	Female	LARGER SYSTEM LEVEL	1	1	5	8	160	120	2	2	4	4	1	1	1	2	13	4	2	30.7692	2.5	3.33333	50	25	50	293	12	5	4.09556	41.6667	6	10	160	120	2	2	6	6	1	1	2	2	16	4	2	25
271	West	Rural	3	Male	INDEPENDENT DECISIONS	1	1	40	50	90	20	1	2	4	2	0	1	5	3	90	3	1	3.33333	4.44444	10	33.3333			200	9	9	4.5	100	30	40	70	15	0	1	2	1	0	0	1	0	70	1	0	1.42857
272	West	Urban-Non-Inner	3	Female	INDEPENDENT DECISIONS	10	1
273	West	Urban-Non-Inner	5	Female	INDEPENDENT DECISIONS	15	1	0	1	200	0	0	1	10	0	0	0	2	0	1	1	0	100	5		0	20		201	11	2	5.47264	18.1818	0	1	200	0	0	1	4	0	0	1	4	0	1	1	1	100
274	Midwest	Urban-Non-Inner	3	Female	INDEPENDENT DECISIONS	4	1	5	20	165	50	0	1	3	0	0	0	1	0	25	1	0	4	1.81818	0	0	33.3333		240	4	1	1.66667	25	5	20	165	50	0	0	2	0	0	0	1	0	25	0	0	0
275	Midwest	Urban-Non-Inner	3	Male	INDEPENDENT DECISIONS	5	1	10	25	100	100	5	5	5	5	2	2	2	2	35	10	4	28.5714	5	5	40	40	40	235	20	8	8.51064	40	10	50	100	100	5	5	5	5	2	2	2	2	60	10	4	16.6667
276	Midwest	Urban-Inner	3	Female	INDEPENDENT DECISIONS	7	1
277	Midwest	Urban-Non-Inner	2	Male	LARGER SYSTEM LEVEL	3	1	5	5	50	40	1	2	2	2	1	0	1	1	10	3	1	30	4	5	33.3333	50	50	100	7	3	7	42.8571	5	5	50	40	1	1	1	1	1	1	1	1	10	2	2	20
278	Midwest	Urban-Inner	3	Female	LARGER SYSTEM LEVEL	5	1	30	50	75	30	3	8	5	1	1	0	0	1	80	11	1	13.75	6.66667	3.33333	9.09091	0	100	185	17	2	9.18919	11.7647	40	60	75	25	3	1	2	0	2	1	1	0	100	4	3	4
279	Midwest	Urban-Inner	5	Female	LARGER SYSTEM LEVEL	3	1
280	Midwest	Urban-Inner	3	Female	LARGER SYSTEM LEVEL	5	1
281	Midwest	Urban-Inner	3	Female	INDEPENDENT DECISIONS	1	1	30		100	20	10	10	12	10	1	1	5	2		20	2		12	50	10	41.6667	20		42	9		21.4286	30	60	100	20	12	10	15	5	1	1	5	2	90	22	2	24.4444
282	Midwest	Urban-Inner	5	Female	LARGER SYSTEM LEVEL	33	1					5	5	3	0	1	0	0	0		10	1				10	0			13	1		7.69231					5	3	2	0	0	0	1	1		8	0
283	Midwest	Urban-Non-Inner	3	Male	INDEPENDENT DECISIONS	1	1	10	20	150	250	2	5	10	30	0	0	0	2	30	7	0	23.3333	6.66667	12	0	0	6.66667	430	47	2	10.9302	4.25532	10	15	150	250	2	5	5	30	0	2	5	5	25	7	2	28
284	Midwest	Urban-Inner	3	Male	LARGER SYSTEM LEVEL	6	1
285	Midwest	Urban-Inner	3	Male	INDEPENDENT DECISIONS	2	1	35	25	30	10	5	3	5	0	0	0	0	0	60	8	0	13.3333	16.6667	0	0	0		100	13	0	13	0
286	Midwest	Urban-Inner	4	Female	LARGER SYSTEM LEVEL	10	1	30	15	100	15	2	2	1	1	0	0	0	0	45	4	0	8.88889	1	6.66667	0	0	0	160	6	0	3.75	0	30	15	100	15	2	2	1	1	0	0	0	0	45	4	0	8.88889
287	Midwest	Urban-Inner	3	Female	INDEPENDENT DECISIONS	1	1
288	Midwest	Urban-Inner	3	Male	INDEPENDENT DECISIONS	3	1	5	5	45	45	0	2	2	2	0	0	0	0	10	2	0	20	4.44444	4.44444	0	0	0	100	6	0	6	0	4	8	100	100	0	0	0	0	0	0	0	0	12	0	0	0
289	Midwest	Urban-Inner	3	Male	LARGER SYSTEM LEVEL	3	1	5	5	0	0	3	3	12	5	0	1	0	0	10	6	1	60			16.6667	0	0	10	23	1		4.34783	2	2			2	2	4	2	0	0	0	0	4	4	0	100
290	Midwest	Urban-Non-Inner	3	Male	LARGER SYSTEM LEVEL	5	1	10	10	22	60	2	2	4	4	0	0	1	2	20	4	0	20	18.1818	6.66667	0	25	50	102	12	3	11.7647	25	10	10	46	60	1	1	2	3	0	1	1	2	20	2	1	10
291	Midwest	Rural	2	Male	LARGER SYSTEM LEVEL	1	1
292	Midwest	Urban-Non-Inner	3	Male	INDEPENDENT DECISIONS	5	1	20	50	150	150	3	5	5	5	1	2	2	5	70	8	3	11.4286	3.33333	3.33333	37.5	40	100	370	18	10	4.86486	55.5556	20	50	150	150	2	2	2	2	1	1	2	2	70	4	2	5.71429
293	Midwest	Urban-Non-Inner	3	Male	LARGER SYSTEM LEVEL	8	1	10	60	200	100	1	5	10	10	1	1	1	1	70	6	2	8.57143	5	10	33.3333	10	10	370	26	4	7.02703	15.3846	10	100	200	100	1	5	10	10	1	1	1	1	110	6	2	5.45455
294	Midwest	Urban-Non-Inner	4	Male	LARGER SYSTEM LEVEL	3	1
295	Midwest	Urban-Non-Inner	3	Female	INDEPENDENT DECISIONS	2	1
296	Midwest	Urban-Inner	3	Male	INDEPENDENT DECISIONS	3	1
297	Midwest	Urban-Non-Inner	3	Male	INDEPENDENT DECISIONS	2	1
298	Midwest	Urban-Non-Inner	3	Female	INDEPENDENT DECISIONS	2	1
299	Midwest	Urban-Inner	3	Male	LARGER SYSTEM LEVEL	4	1	10	20	200	200	1	3	2	3	1	0	0	1	30	4	1	13.3333	1	1.5	25	0	33.3333	430	9	2	2.09302	22.2222	10	30	200	300	1	0	0	1	1	0	0	1	40	1	1	2.5
300	Midwest	Urban-Non-Inner	3	Female	INDEPENDENT DECISIONS	5	1	20	40	300	40	1	2	2	2	0	0	0	2	60	3	0	5	0.666667	5	0	0	100	400	7	2	1.75	28.5714	20	40	300	40	0	2	2	1	0	1	1	1	60	2	1	3.33333
301	Midwest	Urban-Non-Inner	5	Male	INDEPENDENT DECISIONS	6	1	0	10	90	25	0	2	15	3	0	0	2	0	10	2	0	20	16.6667	12	0	13.3333	0	125	20	2	16	10	0	10	90	25	0	2	5	1	0	0	2	1	10	2	0	20
302	Midwest	Urban-Non-Inner	3	Male	INDEPENDENT DECISIONS	9	1	15	70	250	30	4	5	7	3	2	2	4	1	85	9	4	10.5882	2.8	10	44.4444	57.1429	33.3333	365	19	9	5.20548	47.3684	15	70	250	30	2	4	7	1	2	2	4	1	85	6	4	7.05882
303	Midwest	Urban-Non-Inner	3	Male	LARGER SYSTEM LEVEL	10	1	25	25	35	15	5	5	2	2	1	0	0	0	50	10	1	20	5.71429	13.3333	10	0	0	100	14	1	14	7.14286	25	25	35	15	4	2	0	1	1	0	0	0	50	6	1	12
304	Midwest	Urban-Inner	4	Female	INDEPENDENT DECISIONS	10	1	0	0	15	5	0	0	5	0	0	0	0	0	0	0	0		33.3333	0		0		20	5	0	25	0	0	0	75	5	0	0	2	0	0	0	0	0	0	0	0
305	Midwest	Urban-Inner	3	Male	INDEPENDENT DECISIONS	10	1	50	150	250	50	5	10	25	5	2	3	4	2	200	15	5	7.5	10	10	33.3333	16	40	500	45	11	9	24.4444	50	100	250	50	2	3	4	2	1	1	1	1	150	5	2	3.33333
306	Midwest	Urban-Non-Inner	3	Male	LARGER SYSTEM LEVEL	20	1
307	Midwest	Urban-Non-Inner	3	Male	INDEPENDENT DECISIONS	4	1	60	60	100	100	1	1	1	1	0	0	1	0	120	2	0	1.66667	1	1	0	100	0	320	4	1	1.25	25	100	100	100	100	1	1	1	1	0	0	1	1	200	2	0	1
308	Midwest	Urban-Non-Inner	3	Male	INDEPENDENT DECISIONS	1	1
309	Midwest	Urban-Non-Inner	3	Male	INDEPENDENT DECISIONS	6	1	50	50	200	100	5	5	10	5	1	1	2	0	100	10	2	10	5	5	20	20	0	400	25	4	6.25	16	50	50	200	100	1	2	2	1	0	0	0	0	100	3	0	3
310	Midwest	Rural	3	Male	INDEPENDENT DECISIONS	7	1	100	100	100	100	5	10	5	2	1	1	1	1	200	15	2	7.5	5	2	13.3333	20	50	400	22	4	5.5	18.1818	100	100	90	90	3	2	3	2	1	1	1	1	200	5	2	2.5
311	Midwest	Urban-Inner	3	Male	LARGER SYSTEM LEVEL	4	1	80	100	140	80	10	10	5	5	1	0	0	1	180	20	1	11.1111	3.57143	6.25	5	0	20	400	30	2	7.5	6.66667	80	100	140	80	2	2	1	1	0	0	0	0	180	4	0	2.22222
312	Midwest	Urban-Inner	3	Male	LARGER SYSTEM LEVEL	9	1
313	Midwest	Rural	3	Male	INDEPENDENT DECISIONS	2	1	2	10	50	150	0	1	4	10	0	1	2	5	12	1	1	8.33333	8	6.66667	100	50	50	212	15	8	7.07547	53.3333	2	10	50	150	1	1	15	15	0	1	7	10	12	2	1	16.6667
314	Midwest	Urban-Non-Inner	3	Male	INDEPENDENT DECISIONS	5	1	70	30	100	200	10	2	20	40	5	1	10	10	100	12	6	12	20	20	50	50	25	400	72	26	18	36.1111
315	Midwest	Rural	4	Female	INDEPENDENT DECISIONS	4	1
316	South	Urban-Non-Inner	3	Male	INDEPENDENT DECISIONS	3	1
317	South	Urban-Non-Inner	3	Male	INDEPENDENT DECISIONS	4	1	10	50	400	500	0	5	10	10	0	0	1	1	60	5	0	8.33333	2.5	2	0	10	10	960	25	2	2.60417	8	1	25	250	100	0	2	8	7	0	0	0	0	26	2	0	7.69231
318	South	Urban-Non-Inner	3	Male	INDEPENDENT DECISIONS	2	1
319	South	Urban-Inner	5	Female	LARGER SYSTEM LEVEL	20	1	0	1	28	41	0	0	2	1	0	0	0	0	1	0	0	0	7.14286	2.43902		0	0	70	3	0	4.28571	0	0	1	28	41	0	0	1	0	0	0	0	0	1	0	0	0
320	South	Urban-Non-Inner	5	Female	INDEPENDENT DECISIONS	15	1	175	250	750	450	10	15	10	5	1	0	0	1	425	25	1	5.88235	1.33333	1.11111	4	0	20	1625	40	2	2.46154	5	150	225	700	400	8	10	8	4	1	1	0	1	375	18	2	4.8
321	South	Urban-Non-Inner	3	Female	LARGER SYSTEM LEVEL	7	1
322	South	Urban-Non-Inner	3	Male	INDEPENDENT DECISIONS	2	1
323	South	Urban-Inner	5	Male	INDEPENDENT DECISIONS	38	1
324	South	Urban-Inner	5	Female	INDEPENDENT DECISIONS	9	1
325	South	Urban-Non-Inner	3	Male	LARGER SYSTEM LEVEL	6	1	25	25	200	150	1	1	5	5	0	0	1	1	50	2	0	4	2.5	3.33333	0	20	20	400	12	2	3	16.6667	25	25	200	150	0	0	3	3	0	0	1	1	50	0	0	0
326	South	Urban-Non-Inner	3	Male	LARGER SYSTEM LEVEL	7	1
327	South	Urban-Inner	3	Male	LARGER SYSTEM LEVEL	25	1
328	South	Urban-Inner	3	Male	LARGER SYSTEM LEVEL	5	1
329	South	Urban-Non-Inner	3	Female	INDEPENDENT DECISIONS	2	1
330	South	Urban-Non-Inner	3	Male	INDEPENDENT DECISIONS	1	1
331	South	Urban-Inner	3	Female	INDEPENDENT DECISIONS	1	1
332	South	Urban-Non-Inner	2	Male	INDEPENDENT DECISIONS	10	1	25	50	150	100	1	2	5	4			7	1	75	3		4	3.33333	4			25	325	12		3.69231		25	50	150	100	1	2	5	4			2	1	75	3		4
333	South	Urban-Inner	3	Male	INDEPENDENT DECISIONS	3	1
334	South	Urban-Inner	3	Male	LARGER SYSTEM LEVEL	2	1
335	South	Urban-Inner	5	Male	LARGER SYSTEM LEVEL	40	1	9	2	25	25	1	1	1	1	0	0	0	0	11	2	0	18.1818	4	4	0	0	0	61	4	0	6.55738	0
336	South	Urban-Non-Inner	4	Male	INDEPENDENT DECISIONS	11	1	5	30	125	200	2	10	20	20	2	5	10	20	35	12	7	34.2857	16	10	58.3333	50	100	360	52	37	14.4444	71.1538	5	10	150	200	1	3	10	10	0	3	3	7	15	4	3	26.6667
337	South	Urban-Non-Inner	5	Male	LARGER SYSTEM LEVEL	100	1
338	South	Urban-Non-Inner	3	Male	INDEPENDENT DECISIONS	16	1	25	60	160	160	3	10	10	10	1	0	2	2	85	13	1	15.2941	6.25	6.25	7.69231	20	20	405	33	5	8.14815	15.1515	30	60	160	160	2	5	7	7	1	1	3	3	90	7	2	7.77778
339	South	Rural	3	Male	INDEPENDENT DECISIONS	4	1
340	South	Urban-Non-Inner	4	Female	LARGER SYSTEM LEVEL	7	1
341	South	Urban-Non-Inner	3	Male	INDEPENDENT DECISIONS	7	1	50	25	250	140	5	5	10	5	2	2	2	2	75	10	4	13.3333	4	3.57143	40	20	40	465	25	8	5.37634	32	50	50	200	100	3	5	5	5	1	1	1	1	100	8	2	8
342	South	Urban-Inner	2	Male	LARGER SYSTEM LEVEL	3	1			80	10			3	2			0	0					3.75	20		0	0								80	10			3	2			0	0
343	South	Urban-Inner	3	Female	INDEPENDENT DECISIONS	1	1	1	40	40	20	0	0	5	0	0	0	2	0	41	0	0	0	12.5	0		40		101	5	2	4.9505	40	2	30	50	20	0	5	5	2	0	1	2	0	32	5	1	15.625
344	South	Urban-Non-Inner	1	Male	LARGER SYSTEM LEVEL	25	1
345	South	Rural	2	Male	LARGER SYSTEM LEVEL	8	1	12	20	100	250	2	1	6	4	0	0	1	2	32	3	0	9.375	6	1.6	0	16.6667	50	382	13	3	3.40314	23.0769	10	30	75	300	1	0	3	3	0	0	1	1	40	1	0	2.5
346	South	Urban-Non-Inner	3	Male	INDEPENDENT DECISIONS	9	1	10	25	150	150	2	5	5	10	1	1	1	10	35	7	2	20	3.33333	6.66667	28.5714	20	100	335	22	13	6.56716	59.0909	15	30	150	150	2	5	5	15	1	1	1	10	45	7	2	15.5556
347	South	Urban-Non-Inner	3	Male	INDEPENDENT DECISIONS	7	1	6	6	20	30	1	1	2	2			1	2	12	2		16.6667	10	6.66667		50	100	62	6		9.67742		4	6	20	30		1	1	1			1	1	10
348	South	Urban-Non-Inner	3	Male	INDEPENDENT DECISIONS	12	1
349	South	Urban-Non-Inner	3	Male	INDEPENDENT DECISIONS	13	1
350	South	Urban-Inner	2	Female	INDEPENDENT DECISIONS	3	1
351	South	Urban-Inner	3	Male	INDEPENDENT DECISIONS	4	1	5	15	750	750	0	1	10	10	0	0	2	2	20	1	0	5	1.33333	1.33333	0	20	20	1520	21	4	1.38158	19.0476	5	30	750	750	5	30	10	10	0	1	2	2	35	35	1	100
352	South	Urban-Inner	3	Male	LARGER SYSTEM LEVEL	4	1					0	2	15	15	0	0	2	5		2	0				0	13.3333	33.3333		32	7		21.875	0	30	150	250	0	1	5	10	0	0	0	2	30	1	0	3.33333
353	South	Urban-Inner	3	Male	INDEPENDENT DECISIONS	4	1	50	35	400	100	5	5	3	5	1	1	1	1	85	10	2	11.7647	0.75	5	20	33.3333	20	585	18	4	3.07692	22.2222	50	35	400	100	5	5	3	5	1	1	1	1	85	10	2	11.7647
354	South	Urban-Inner	3	Male	INDEPENDENT DECISIONS	2	1	75	100	150	150	25	10	15	15	0	0	0	0	175	35	0	20	10	10	0	0	0	475	65	0	13.6842	0	75	100	150	150	10	5	5	5	0	0	0	0	175	15	0	8.57143
355	South	Urban-Non-Inner	3	Female	INDEPENDENT DECISIONS	20	1	0	50	100	50	0	3	10	5	0	1	3	2	50	3	1	6	10	10	33.3333	30	40	200	18	6	9	33.3333	0	50	100	50	0	1	3	2	0	1	1	1	50	1	1	2
356	South	Urban-Inner	1	Female	LARGER SYSTEM LEVEL	20	1	0	30	20	0	0	7	4	0	0	0	0	0	30	7	0	23.3333	20		0	0		50	11	0	22	0	0	40	10	0	0	4	2	0	0	0	0	0	40	4	0	10
357	South	Urban-Non-Inner	3	Male	INDEPENDENT DECISIONS	14	1
358	South	Urban-Non-Inner	3	Male	INDEPENDENT DECISIONS	1	1
359	South	Urban-Inner	5	Male	INDEPENDENT DECISIONS	12	1	15	15	40	40	5	5	5	1	1	1	1	1	30	10	2	33.3333	12.5	2.5	20	20	100	110	16	4	14.5455	25	15	15	40	40	2	2	2	1	1	1	1	0	30	4	2	13.3333
360	South	Urban-Non-Inner	5	Female	INDEPENDENT DECISIONS	41	1	6	10	100	15	0	1	5	0	0	0	2	0	16	1	0	6.25	5	0	0	40		131	6	2	4.58015	33.3333
361	South	Urban-Non-Inner	3	Male	INDEPENDENT DECISIONS	1	1	0	2	300	50	0	0	2	0	0	0	1	0	2	0	0	0	0.666667	0		50		352	2	1	0.568182	50	0	2	300	50	0	0	2	0	0	0	1	0	2	0	0	0
362	West	Urban-Inner	3	Male	INDEPENDENT DECISIONS	8	1	2	30	130	150	0	0	20	1	0	0	0	1	32	0	0	0	15.3846	0.666667		0	100	312	21	1	6.73077	4.7619									0	0					0
363	West	Urban-Non-Inner	3	Male	INDEPENDENT DECISIONS	4	1
364	West	Urban-Inner	3	Male	INDEPENDENT DECISIONS	2	1
365	West	Rural	3	Female	INDEPENDENT DECISIONS	4	1
366	West	Urban-Inner	3	Male	INDEPENDENT DECISIONS	3	1	10	20	250	50	1	1	2	1	0	0	1	1	30	2	0	6.66667	0.8	2	0	50	100	330	5	2	1.51515	40	10	15	240	40	0	1	1	1	0	0	1	0	25	1	0	4
367	West	Urban-Non-Inner	2	Female	LARGER SYSTEM LEVEL	15	1	25	45	100	40	5	5	15	15	0	2	5	10	70	10	2	14.2857	15	37.5	20	33.3333	66.6667	210	40	17	19.0476	42.5	25	45	100	40	4	3	8	6	0	1	11		70	7	1	10
368	West	Urban-Non-Inner	1	Female	LARGER SYSTEM LEVEL	12	1	5	10	25	10	1	1	3	1			1		15	2		13.3333	12	10		33.3333		50	6		12		5	10	25	10	1	1	2	1			1		15	2		13.3333
369	West	Urban-Non-Inner	2	Female	LARGER SYSTEM LEVEL	5	1	32	32	132	132	1	2	10	2	0	0	2	1	64	3	0	4.6875	7.57576	1.51515	0	20	50	328	15	3	4.57317	20	0	1	1	1	0	0	1	1	0	0	1	1	1	0	0	0
370	West	Urban-Non-Inner	3	Female	INDEPENDENT DECISIONS	2	1	50	75	150	2	5	5	5	0	1	0	1	0	125	10	1	8	3.33333	0	10	20		277	15	2	5.41516	13.3333	50	100	150	5	2	4	3	0	1	1	1	0	150	6	2	4
371	West	Urban-Non-Inner	3	Female	INDEPENDENT DECISIONS	1	1	10	20	25	3	1	1	2	0	0	1	1	0	30	2	1	6.66667	8	0	50	50		58	4	2	6.89655	50	10	20	25	5	1	1	1	0	0	0	0	0	30	2	0	6.66667
372	West	Urban-Non-Inner	3	Male	INDEPENDENT DECISIONS	7	1	40	70	150	100	15	20	20	20	5	10	15	10	110	35	15	31.8182	13.3333	20	42.8571	75	50	360	75	40	20.8333	53.3333
373	West	Urban-Non-Inner	3	Female	INDEPENDENT DECISIONS	50	1
374	West	Urban-Non-Inner	3	Male	LARGER SYSTEM LEVEL	5	1	4	2	10	10	1	2	2	2	1	3	3	3	6	3	4	50	20	20				26	7	10	26.9231		2	50	150	200	1	2	3	3	0	2	3	3	52	3	2	5.76923
375	West	Rural	4	Female	INDEPENDENT DECISIONS	4	1	25	25	50	50	5	3	2	7	2	1	1	3	50	8	3	16	4	14	37.5	50	42.8571	150	17	7	11.3333	41.1765	23	25	45	50	1	0	1	2	0	0	0	1	48	1	0	2.08333
376	West	Urban-Non-Inner	3	Female	INDEPENDENT DECISIONS	6	1	3	5	60	20	1	0	3	2	0	0	1	1	8	1	0	12.5	5	10	0	33.3333	50	88	6	2	6.81818	33.3333	5	10	55	25	1	1	4	2	0	0	2	1	15	2	0	13.3333
377	West	Urban-Non-Inner	4	Female	INDEPENDENT DECISIONS	3	1	15	15	30	90	1	1	3	3	0	0	0	0	30	2	0	6.66667	10	3.33333	0	0	0	150	8	0	5.33333	0	15	15	30	90	1	1	1	1	0	0	1	3	30	2	0	6.66667
378	West	Urban-Non-Inner	3	Male	LARGER SYSTEM LEVEL	11	1	30	5	60	120	2	1	2	1	0	0	1	1	35	3	0	8.57143	3.33333	0.833333	0	50	100	215	6	2	2.7907	33.3333	30	10	60	120	2	1	2	1	0	0	1	1	40	3	0	7.5
379	West	Urban-Inner	3	Female	LARGER SYSTEM LEVEL	12	1	30	50	150	70	2	2	5	2	1	1	2	2	80	4	2	5	3.33333	2.85714	50	40	100	300	11	6	3.66667	54.5455	30	80	150	50	2	1	1	2	1	1	1	1	110	3	2	2.72727
380	West	Urban-Non-Inner	3	Male	LARGER SYSTEM LEVEL	12	1
381	West	Urban-Non-Inner	3	Male	INDEPENDENT DECISIONS	4	1	5	15	40	40	1	2	3	4	0	0	1	2	20	3	0	15	7.5	10	0	33.3333	50	100	10	3	10	30	5	15	40	40	1	2	3	4	0	0	1	3	20	3	0	15
382	West	Urban-Non-Inner	2	Male	LARGER SYSTEM LEVEL	3	1
383	West	Urban-Non-Inner	3	Female	INDEPENDENT DECISIONS	14	1
384	West	Urban-Inner	3	Male	INDEPENDENT DECISIONS	3	1	0	0	15	15	0	0	0	0	0	0	0	0	0	0	0		0	0				30	0	0	0		0	0	15	15	0	0	0	0	0	0	0	0	0	0	0
385	West	Urban-Non-Inner	1	Male	LARGER SYSTEM LEVEL	34	1
386	West	Urban-Inner	3	Female	LARGER SYSTEM LEVEL	3	1	3	8	100	150	1	1	3	4	0	0	1	1	11	2	0	18.1818	3	2.66667	0	33.3333	25	261	9	2	3.44828	22.2222	2	10	100	150	1	1	1	3	0	0	2	3	12	2	0	16.6667
387	West	Urban-Inner	3	Female	LARGER SYSTEM LEVEL	10	1
388	West	Urban-Non-Inner	3	Male	INDEPENDENT DECISIONS	3	1	20	50	200	150	2	2	6	4	2	2	6	4	70	4	4	5.71429	3	2.66667	100	100	100	420	14	14	3.33333	100	20	50	200	150	1	1	1	1	0	1	1	1	70	2	1	2.85714
389	West	Urban-Inner	1	Male	LARGER SYSTEM LEVEL	20	1
390	West	Urban-Inner	3	Male	LARGER SYSTEM LEVEL	4	1	40	40	340	80	4	2	2	2	0	0	1	1	80	6	0	7.5	0.588235	2.5	0	50	50	500	10	2	2	20
391	West	Urban-Inner	3	Female	INDEPENDENT DECISIONS	10	1
392	West	Urban-Inner	3	Male	INDEPENDENT DECISIONS	30	1	50	50	150	150	5	2	3	2	0	0	0	0	100	7	0	7	2	1.33333	0	0	0	400	12	0	3	0	50	50	150	150									100
393	West	Urban-Non-Inner	3	Male	INDEPENDENT DECISIONS	1	1	1	5	100	150	0	1	15	20	0	1	4	10	6	1	1	16.6667	15	13.3333	100	26.6667	50	256	36	15	14.0625	41.6667	1	2	120	150	0	1	14	10	0	1	5	10	3	1	1	33.3333
394	West	Urban-Inner	5	Female	LARGER SYSTEM LEVEL	4	1	2	8	10	11	2	8	10	11	1	1	2	2	10	10	2	100	100	100	20	20	18.1818	31	31	6	100	19.3548	1	1	1	1	1	1	1	1	1	1	1	1	2	2	2	100
395	West	Urban-Non-Inner	3	Male	INDEPENDENT DECISIONS	1	1
396	West	Urban-Inner	3	Male	INDEPENDENT DECISIONS	1	1
397	West	Urban-Inner	3	Female	LARGER SYSTEM LEVEL	5	1
398	West	Urban-Inner	3	Male	INDEPENDENT DECISIONS	1	1
399	West	Urban-Inner	3	Male	LARGER SYSTEM LEVEL	500	1	0	5	180	120	0	0	2	1	0	0	1	0	5	0	0	0	1.11111	0.833333		50	0	305	3	1	0.983607	33.3333	0	5	180	120	0	0	2	1	0	0	1	0	5	0	0	0
400	West	Urban-Inner	1	Female	LARGER SYSTEM LEVEL	9	1
401	West	Urban-Inner	4	Female	LARGER SYSTEM LEVEL	10	1	60	80	160	80	3	5	3	0	0	0	1	0	140	8	0	5.71429	1.875	0	0	33.3333		380	11	1	2.89474	9.09091	80	80	160	80	3	3	3	0	0	0	2	0	160	6	0	3.75
402	West	Urban-Inner	1	Female	LARGER SYSTEM LEVEL	8	1	20	30	65	37	10	10	15	7	2	2	2	2	50	20	4	40	23.0769	18.9189	20	13.3333	28.5714	152	42	8	27.6316	19.0476	75	50	150	125	2	2	2	2	1	1	1	1	125	4	2	3.2
403	West	Urban-Inner	3	Female	LARGER SYSTEM LEVEL	6	1	15	30	300	150	2	5	10	10	1	1	3	3	45	7	2	15.5556	3.33333	6.66667	28.5714	30	30	495	27	8	5.45455	29.6296	15	30	300	150	2	2	2	2	0	0	2	5	45	4	0	8.88889
404	West	Urban-Inner	5	Female	LARGER SYSTEM LEVEL	21	1
405	West	Urban-Inner	4	Male	LARGER SYSTEM LEVEL	8	1
406	West	Urban-Inner	3	Male	INDEPENDENT DECISIONS	4	1
407	West	Urban-Inner	3	Male	INDEPENDENT DECISIONS	6	1
408	West	Urban-Inner	3	Male	INDEPENDENT DECISIONS		1	1	3	200	40	0	2	10	5	0	0	5	4	4	2	0	50	5	12.5	0	50	80	244	17	9	6.96721	52.9412	1	3	200	40	0	0	10	5	0	0	5	4	4	0	0	0
409	West	Urban-Inner	3	Female	INDEPENDENT DECISIONS	9	1	3	2	5	1	2	5	5	1	0	0	1	0	5	7	0		100	100	0	20	0	11	13	1		7.69231
410	West	Urban-Non-Inner	3	Male	INDEPENDENT DECISIONS	2	1
411	West	Urban-Inner	3	Male	INDEPENDENT DECISIONS	30	1
412	West	Urban-Non-Inner	5	Female	LARGER SYSTEM LEVEL	6	1
413	West	Urban-Inner	5	Female	INDEPENDENT DECISIONS	10	1
414	West	Urban-Inner	2	Male	LARGER SYSTEM LEVEL	16	1	1	3	50	20	0	1	3	3	0	0	1	1	4	1	0	25	6	15	0	33.3333	33.3333	74	7	2	9.45946	28.5714	1	5	50	30	0	1	2	2	0	0	1	1	6	1	0	16.6667
415	West	Urban-Inner	3	Female	INDEPENDENT DECISIONS	2	1
416	West	Urban-Non-Inner	3	Female	LARGER SYSTEM LEVEL	7	1					2	2	0	0	0	1	0	0		4	1				25				4	1		25	10	20	60	10	1	1	0	0	0	0	0	0	30	2	0	6.66667
417	West	Urban-Non-Inner	3	Female	INDEPENDENT DECISIONS	3	1	0	4	200	120	0	0	5	1	0	0	1	0	4	0	0	0	2.5	0.833333		20	0	324	6	1	1.85185	16.6667	0	4	200	120	0	0	1	0	0	0	0	0	4	0	0	0
418	West	Urban-Non-Inner	2	Female	LARGER SYSTEM LEVEL	20	1
419	West	Urban-Non-Inner	3	Male	INDEPENDENT DECISIONS	2	1	35	30	60	125	2	1	2	2	0	0	1	1	65	3	0	4.61538	3.33333	1.6	0	50	50	250	7	2	2.8	28.5714	35	3	60	125	2	1	2	2	0	0	1	1	38	3	0	7.89474
420	West	Urban-Non-Inner	1	Male	LARGER SYSTEM LEVEL	6	1	8	20	80	80	0	1	1	1	0	0	0	1	28	1	0	3.57143	1.25	1.25	0	0	100	188	3	1	1.59574	33.3333	8	40	80	80	2	2	4	4	0	1	1	1	48	4	1	8.33333
421	West	Urban-Non-Inner	3	Female	LARGER SYSTEM LEVEL	4	1
422	West	Urban-Non-Inner	3	Female	INDEPENDENT DECISIONS	2	1	1	3	120	150	0	2	4	3	0	1	1	1	4	2	1	50	3.33333	2	50	25	33.3333	274	9	3	3.28467	33.3333	1	5	120	150	0	1	2	1	0	0	1	1	6	1	0	16.6667
423	West	Rural	1	Female	LARGER SYSTEM LEVEL	9	1
424	West	Urban-Inner	3	Male	INDEPENDENT DECISIONS	2	1
425	West	Urban-Inner	5	Male	LARGER SYSTEM LEVEL	55	1
426	West	Urban-Non-Inner	5	Male	LARGER SYSTEM LEVEL	4	1
427	West	Urban-Inner	1	Male	INDEPENDENT DECISIONS	11	1
428	West	Urban-Non-Inner	3	Male	LARGER SYSTEM LEVEL	5	1	36	72	216	36	3	8	10	1	0	0	1	0	108	11	0	10.1852	4.62963	2.77778	0	10	0	360	22	1	6.11111	4.54545	36	54	234	36	1	3	2	1	0	0	0	0	90	4	0	4.44444
429	West	Urban-Non-Inner	3	Female	INDEPENDENT DECISIONS	3	1	15	32	140	160	1	1	2	2	1	1	1	1	47	2	2	4.25532	1.42857	1.25	100	50	50	347	6	4	1.72911	66.6667	15	32	140	160	1	1	2	2	1	1	1	1	47	2	2	4.25532
430	West	Urban-Inner	2	Male	LARGER SYSTEM LEVEL	7	1	10	30	220	40	1	3	16	8	0	1	1	1	40	4	1	10	7.27273	20	25	6.25	12.5	300	28	3	9.33333	10.7143	10	30	220	40	1	3	16	8	0	1	1	1	40	4	1	10
431	West	Urban-Inner	2	Male	LARGER SYSTEM LEVEL	3	1	50	30	160	90	3	3	2	1	0	0	0	0	80	6	0	7.5	1.25	1.11111	0	0	0	330	9	0	2.72727	0	50	30	160	90	2	1	2	1	0	0	0	0	80	3	0	3.75
432	West	Urban-Inner	2	Female	LARGER SYSTEM LEVEL	35	1	2	4	30	24	1	1	0	1	0	0	0	1	6	2	0	33.3333	0	4.16667	0		100	60	3	1	5	33.3333	2	4	30	24	1	0	0	1	0	0	0	1	6	1	0	16.6667
433	West	Urban-Non-Inner	3	Male	LARGER SYSTEM LEVEL	150	1	15	25	175	75	1	1	5	2	0	0	1	1	40	2	0	5	2.85714	2.66667	0	20	50	290	9	2	3.10345	22.2222	15	25	175	75	1	1	5	2	0	1	1	1	40	2	1	5
434	West	Urban-Non-Inner	3	Male	LARGER SYSTEM LEVEL	5	1
435	West	Urban-Non-Inner	3	Male	LARGER SYSTEM LEVEL	10	1	10	25	150	150	1	2	5	5	0	0	1	1	35	3	0	8.57143	3.33333	3.33333	0	20	20	335	13	2	3.8806	15.3846	10	25	150	150	1	2	5	5	0	1	3	3	35	3	1	8.57143
436	West	Urban-Non-Inner	3	Female	INDEPENDENT DECISIONS	3	1	20	45	95	160									65									320
437	West	Urban-Inner	4	Male	LARGER SYSTEM LEVEL	8	1	5	15	60	20	1	2	5	5	0	0	3	3	20	3	0	15	8.33333	25	0	60	60	100	13	6	13	46.1538
438	West	Urban-Inner	3	Female	INDEPENDENT DECISIONS	17	1	20	50	300	40	1	2	2	0	0	0	0	0	70	3	0	4.28571	0.666667	0	0	0		410	5	0	1.21951	0	20	50	300	40	1	1	1	0	0	0	0	0	70	2	0	2.85714
439	West	Urban-Inner	3	Female	INDEPENDENT DECISIONS	16	1
440	West	Urban-Inner	1	Female	LARGER SYSTEM LEVEL	9	1
441	West	Urban-Inner	2	Male	LARGER SYSTEM LEVEL	8	1	10	10	100	200	1	3	20	20	0	0	2	0	20	4	0	20	20	10	0	10	0	320	44	2	13.75	4.54545	10	10	100	200	0	2	10	10	0	0	1	0	20	2	0	10
442	West	Urban-Inner	3	Male	INDEPENDENT DECISIONS	1	1	2	4	150	100	0	1	4	3	0	0	1	2	6	1	0	16.6667	2.66667	3	0	25	66.6667	256	8	3	3.125	37.5	2	4	150	100	0	1	4	3	0	0	1	2	6	1	0	16.6667
443	West	Urban-Inner	3	Female	INDEPENDENT DECISIONS	3	1	0	0	25	10	0	0	1	1	0	0	1	1	0	0	0		4	10		100	100	35	2	2	5.71429	100	0	0	25	10	0	0	1	1	0	0	1	1	0	0	0
444	West	Urban-Inner	3	Female	LARGER SYSTEM LEVEL	2	1	0	0	10	250	0	0	0	1	0	0	0	0	0	0	0		0	0.4			0	260	1	0	0.384615	0	0	0	10	250	0	0	0	1	0	0	0	0	0	0	0
445	West	Urban-Inner	3	Female	LARGER SYSTEM LEVEL	10	1	30	30	60	30	1	1	1	1	0	0	1	1	60	2	0	3.33333	1.66667	3.33333	0	100	100	150	4	2	2.66667	50	30	30	60	30	1	1	1	1	0	0	1	1	60	2	0	3.33333
446	West	Urban-Inner	2	Male	LARGER SYSTEM LEVEL	7	1
447	West	Rural	1	Male	LARGER SYSTEM LEVEL	2	1
448	West	Urban-Non-Inner	3	Male	INDEPENDENT DECISIONS	9	1	3	5	130	130	0	0	1	1	0	0	1	1	8	0	0	0	0.769231	0.769231		100	100	268	2	2	0.746269	100	5	5	130	130	1	0	1	1	0	0	1	1	10	1	0	10
449	West	Urban-Inner	3	Female	INDEPENDENT DECISIONS	13	1	10	20	60	40									30									130
450	West	Urban-Non-Inner	4	Male	LARGER SYSTEM LEVEL	25	1
451	West	Urban-Non-Inner	2	Female	LARGER SYSTEM LEVEL	30	1
452	West	Urban-Non-Inner	2	Female	LARGER SYSTEM LEVEL	50	1
453	West	Urban-Non-Inner	2	Male	LARGER SYSTEM LEVEL	200	1	30	40	100	70	3	2	8	4	1	2	4	2	70	5	3	7.14286	8	5.71429	60	50	50	240	17	9	7.08333	52.9412	30	40	100	70	1	1	4	2	1	2	4	2	70	2	3	2.85714
454	West	Urban-Non-Inner	3	Female	LARGER SYSTEM LEVEL	4	1	0	20	50	125	0	5	15	5	0	1	1	3	20	5	1	25	30	4	20	6.66667	60	195	25	5	12.8205	20	0	25	25	150	0	2	5	2	0	0	2	5	25	2	0	8
455	West	Urban-Non-Inner	4	Male	LARGER SYSTEM LEVEL	6	1	5	5	90	120	1	1	3	3	0	0	0	2	10	2	0	20	3.33333	2.5	0	0	66.6667	220	8	2	3.63636	25	3	10	90	110	0	0	1	3	0	0	0	2	13	0	0	0
456	West	Urban-Non-Inner	1	Male	INDEPENDENT DECISIONS	9	1	10	5	50	100	2	2	1	1	0	0	1	1	15	4	0	26.6667	2	1	0	100	100	165	6	2	3.63636	33.3333	10	10	50	100	2	2	1	1	0	0	1	1	20	4	0	20
457	West	Urban-Non-Inner	3	Female	INDEPENDENT DECISIONS	12	1	250	200	250	200	40	30	20	10	3	0	0	0	450	70	3	15.5556	8	5	4.28571	0	0	900	100	3	11.1111	3	250	300	125	130	10	10	3	0	0	0	0	0	550	20	0	3.63636
458	West	Urban-Non-Inner	4	Female	LARGER SYSTEM LEVEL	4	1	0	0	3	120	0	0	0	1	0	0	0	0	0	0	0		0	0.833333			0	123	1	0	0.813008	0	0	0	3	120	0	0	0	1	0	0	0	0	0	0	0
459	West	Rural	3	Male	INDEPENDENT DECISIONS	4	1	10	10	20	80	2	2	2	4	0	0	0	1	20	4	0	20	10	5	0	0	25	120	10	1	8.33333	10	10	10	20	80	0	0	0	2	0	0	0	1	20	0	0	0
460	West	Urban-Non-Inner	3	Female	INDEPENDENT DECISIONS	15	1	8	2	74	10	1	1	1	0	0	0	0.5	0.5	10	2	0	20	1.35135	0	0	50		94	3	1	3.19149	33.3333	8	2	74	10	0.5	0.5	0.5	0.5	0.5	0.5	0.5	0.5	10	1	1	10
461	West	Urban-Non-Inner	4	Female	LARGER SYSTEM LEVEL	1	1
462	Northeast	Urban-Inner	3	Female	INDEPENDENT DECISIONS	2	2									1	2					3									3
463	Northeast	Urban-Non-Inner	3	Male	INDEPENDENT DECISIONS	8	2
464	Northeast	Urban-Non-Inner	3	Female	LARGER SYSTEM LEVEL	5	2
465	Northeast	Urban-Inner	3	Male	LARGER SYSTEM LEVEL	4	2
466	Northeast	Urban-Non-Inner	3	Male	INDEPENDENT DECISIONS	4	2
467	Northeast	Urban-Inner	3	Female	INDEPENDENT DECISIONS	7	2	200	120			20	20			0	0			320	40	0	12.5			0			320	40	0	12.5	0	200	120			10	10			0	0			320	20	0	6.25
468	Northeast	Urban-Inner	3	Female	INDEPENDENT DECISIONS	25	2	150				10	5			1	1				15	2				13.3333				15	2		13.3333	125	100			15	5			1	1			225	20	2	8.88889
469	Northeast	Urban-Inner	2	Male	LARGER SYSTEM LEVEL	8	2
470	Northeast	Urban-Inner	3	Male	LARGER SYSTEM LEVEL	20	2
471	Northeast	Urban-Non-Inner	3	Male	INDEPENDENT DECISIONS	12	2	160	160			8	4			1	1			320	12	2	3.75			16.6667			320	12	2	3.75	16.6667	160	160			4	4			1	1			320	8	2	2.5
472	Northeast	Urban-Inner	1	Female	INDEPENDENT DECISIONS	5	2	100	100			8	5			0	0			200	13	0	6.5			0			200	13	0	6.5	0	100	100			5	3			0	0			200	8	0	4
473	Northeast	Urban-Inner	3	Female	INDEPENDENT DECISIONS	4	2
474	South	Urban-Non-Inner	3	Male	INDEPENDENT DECISIONS	1	2	55	200			10	15			0	0			255	25	0	9.80392			0			255	25	0	9.80392	0	50	250			4	5			0	0			300	9	0	3
475	West	Urban-Inner	3	Male	LARGER SYSTEM LEVEL	7	2
476	South	Urban-Non-Inner	1	Female	INDEPENDENT DECISIONS	4	2	120	180			10	15			0	2			300	25	2	8.33333			8			300	25	2	8.33333	8	120	180			10	15			0	2			300	25	2	8.33333
477	Northeast	Urban-Inner	1	Female	LARGER SYSTEM LEVEL	21	2									5	5					10									10
478	Northeast	Urban-Inner	3	Female	LARGER SYSTEM LEVEL	7	2	90	60			10	3			0	0			150	13	0	8.66667			0			150	13	0	8.66667	0	90	60			3	2			0	0			150	5	0	3.33333
479	Northeast	Urban-Inner	2	Female	LARGER SYSTEM LEVEL	7	2	150	150			10	10			0	0			300	20	0	6.66667			0			300	20	0	6.66667	0	150	150			10	10			0	0			300	20	0	6.66667
480	Northeast	Urban-Inner	3	Male	INDEPENDENT DECISIONS	7	2
481	South	Urban-Inner	3	Female	INDEPENDENT DECISIONS	9	2	35	40			5	5			0	1			75	10	1	13.3333			10			75	10	1	13.3333	10	35	40			5	5			0	1			75	10	1	13.3333
482	Northeast	Urban-Inner	3	Male	INDEPENDENT DECISIONS	5	2	180	160			15	10			7	5			340	25	12	7.35294			48			340	25	12	7.35294	48	120	110			15	10			7	5			230	25	12	10.8696
483	Northeast	Urban-Inner	3	Male	LARGER SYSTEM LEVEL	4	2	100	300			4	12			1	1			400	16	2	4			12.5			400	16	2	4	12.5	100	300			4	12			1	1			400	16	2	4
484	Northeast	Urban-Non-Inner	3	Male	LARGER SYSTEM LEVEL	3	2	250	250			15	15			0	0			500	30	0	6			0			500	30	0	6	0	250	250			8	8			0	0			500	16	0	3.2
485	Northeast	Urban-Inner	3	Female	LARGER SYSTEM LEVEL	1	2
486	Northeast	Urban-Inner	5	Male	LARGER SYSTEM LEVEL	12	2
487	Northeast	Urban-Non-Inner	3	Female	INDEPENDENT DECISIONS	8	2	100	100			5	4			0	0			200	9	0	4.5			0			200	9	0	4.5	0	95	95			4	3			0	0			190	7	0	3.68421
488	Northeast	Urban-Non-Inner	3	Female	LARGER SYSTEM LEVEL	8	2	180	100			20	10			2	2			280	30	4	10.7143			13.3333			280	30	4	10.7143	13.3333	180	100			20	10			2	2			280	30	4	10.7143
489	Northeast	Urban-Non-Inner	2	Male	LARGER SYSTEM LEVEL	5	2	35	40			10	15			3	5			75	25	8	33.3333			32			75	25	8	33.3333	32	35	40			5	0			1	0			75	5	1	6.66667
490	Northeast	Urban-Non-Inner	3	Female	LARGER SYSTEM LEVEL	7	2	160	160			10	5			1	0			320	15	1	4.6875			6.66667			320	15	1	4.6875	6.66667	120	120			7	3			1	0			240	10	1	4.16667
491	Northeast	Urban-Non-Inner	2	Female	INDEPENDENT DECISIONS	4	2	36	10			10	2			0	0			46	12	0	26.087			0			46	12	0	26.087	0	36	10			4	0			0	0			46	4	0	8.69565
492	Northeast	Rural	3	Female	INDEPENDENT DECISIONS	2	2	160	80			12	6			1	1			240	18	2	7.5			11.1111			240	18	2	7.5	11.1111	160	80			12	5			0	0			240	17	0	7.08333
493	Northeast	Urban-Inner	3	Male	LARGER SYSTEM LEVEL	3	2
494	Northeast	Urban-Non-Inner	3	Female	INDEPENDENT DECISIONS	1	2	50	50			10	5			1	1			100	15	2	15			13.3333			100	15	2	15	13.3333	50	50			5	3			0	0			100	8	0	8
495	Northeast	Urban-Non-Inner	3	Female	LARGER SYSTEM LEVEL	5	2
496	South	Urban-Non-Inner	5	Female	INDEPENDENT DECISIONS	8	2	0	50			0	5			0	5			50	5	5	10			100			50	5	5	10	100	0	50			0	5			0	5			50	5	5	10
497	Northeast	Urban-Inner	3	Male	INDEPENDENT DECISIONS	4	2	200	200			0	50			10	10			400	50	20	12.5			40			400	50	20	12.5	40	150	150			25	25			5	5			300	50	10	16.6667
498	South	Urban-Inner	3	Female		10	2	240	336			36	16			3	1			576	52	4	9.02778			7.69231			576	52	4	9.02778	7.69231	320	240			6	2			1	1			560	8	2	1.42857
499	Northeast	Urban-Non-Inner	3	Female	INDEPENDENT DECISIONS	6	2	160	160			25	10			1	1			320	35	2	10.9375			5.71429			320	35	2	10.9375	5.71429	100	100			15	8			1	1			200	23	2	11.5
500	Northeast	Urban-Non-Inner	3	Male	INDEPENDENT DECISIONS	4	2	150	350			40	50			5	5			500	90	10	18			11.1111			500	90	10	18	11.1111	150	350			20	20			5	5			500	40	10	8
501	Northeast	Urban-Inner	3	Female	INDEPENDENT DECISIONS	1	2	100	150			10	10			0	0			250	20	0	8			0			250	20	0	8	0	100	150			10	10			0	0			250	20	0	8
502	Northeast	Urban-Inner	3	Female	INDEPENDENT DECISIONS	4	2	200	150			15	10			0	1			350	25	1	7.14286			4			350	25	1	7.14286	4	150	200			20	15			0	1			350	35	1	10
503	Northeast	Urban-Inner	3	Male	INDEPENDENT DECISIONS	4	2
504	Northeast	Urban-Inner	3	Female	INDEPENDENT DECISIONS	1	2
505	Northeast	Urban-Inner	3	Male	LARGER SYSTEM LEVEL	4	2	50	50			2	2			0	0			100	4	0	4			0			100	4	0	4	0	0	0			20	5			1	1			0	25	2
506	Northeast	Urban-Inner	5	Female	LARGER SYSTEM LEVEL	11	2	50	30			10	5			0	0			80	15	0	18.75			0			80	15	0	18.75	0	50	30			10	5			0	0			80	15	0	18.75
507	Northeast	Urban-Inner	3	Male	LARGER SYSTEM LEVEL	7	2	250	175			10	4			1	0			425	14	1	3.29412			7.14286			425	14	1	3.29412	7.14286	225	200			7	4			1	1			425	11	2	2.58824
508	Northeast	Urban-Inner	3	Female	INDEPENDENT DECISIONS	6	2
509	Northeast	Urban-Inner	3	Male	INDEPENDENT DECISIONS	16	2
510	Northeast	Urban-Inner	3	Male	INDEPENDENT DECISIONS	4	2	100	300			10	30			1	3			400	40	4	10			10			400	40	4	10	10	100	300			8	22			1	3			400	30	4	7.5
511	Northeast	Urban-Inner	3	Male	INDEPENDENT DECISIONS	3	2	370	30			50	6			0	0			400	56	0	14			0			400	56	0	14	0	370	50			50	5			0	0			420	55	0	13.0952
512	Northeast	Urban-Inner	5	Male	INDEPENDENT DECISIONS	3	2
513	Northeast	Urban-Inner	3	Female	INDEPENDENT DECISIONS	1	2	400	100			150	50			30	15			500	200	45	40			22.5			500	200	45	40	22.5	450	200			100	40			40	15			650	140	55	21.5385
514	Northeast	Urban-Inner	3	Female	INDEPENDENT DECISIONS	2	2
515	Northeast	Urban-Inner	3	Female	INDEPENDENT DECISIONS	2	2	40	50			5	6			1	0			90	11	1	12.2222			9.09091			90	11	1	12.2222	9.09091	30	40			3	4			1	0			70	7	1	10
516	Northeast	Urban-Inner	1	Female	LARGER SYSTEM LEVEL	40	2	100	200			15	25			3	6			300	40	9	13.3333			22.5			300	40	9	13.3333	22.5	100	200			3	8			1	3			300	11	4	3.66667
517	Northeast	Urban-Inner	1	Male	LARGER SYSTEM LEVEL	2	2
518	Northeast	Urban-Inner	3	Male	INDEPENDENT DECISIONS	7	2	250	350			50	50			5	5			600	100	10	16.6667			10			600	100	10	16.6667	10	250	350			60	60			5	5			600	120	10	20
519	Northeast	Urban-Non-Inner	3	Female	INDEPENDENT DECISIONS	8	2	350	500			80	100			10	30			850	180	40	21.1765			22.2222			850	180	40	21.1765	22.2222	350	500			40	75			5	5			850	115	10	13.5294
520	Northeast	Urban-Inner	3	Male	LARGER SYSTEM LEVEL	3	2	400	250			40	20			0	0			650	60	0	9.23077			0			650	60	0	9.23077	0	300	200			40	20			0	0			500	60	0	12
521	Northeast	Urban-Inner	3	Female	LARGER SYSTEM LEVEL	3	2	400	350			20	8			2	1			750	28	3	3.73333			10.7143			750	28	3	3.73333	10.7143	400	350			10	4			2	1			750	14	3	1.86667
522	Northeast	Urban-Inner	3	Female	INDEPENDENT DECISIONS	1	2	450	350			30	55			2	5			800	85	7	10.625			8.23529			800	85	7	10.625	8.23529	350	250			10	10			1	3			600	20	4	3.33333
523	Northeast	Urban-Inner	1	Female	LARGER SYSTEM LEVEL	100	2	50	50			10	10			2	2			100	20	4	20			20			100	20	4	20	20	50	50			10	10			2	3			100	20	5	20
524	Northeast	Urban-Inner	3	Female	INDEPENDENT DECISIONS	3	2	1350	225			120	40			20	9			1575	160	29	10.1587			18.125			1575	160	29	10.1587	18.125	1200	350			75	25			15	5			1550	100	20	6.45161
525	Northeast	Urban-Inner	1	Female	INDEPENDENT DECISIONS	6	2
526	Northeast	Urban-Inner	3	Male	INDEPENDENT DECISIONS	3	2	150	1126			15	5			0	0			1276	20	0	1.5674			0			1276	20	0	1.5674	0	3	13			1	4			0	0			16	5	0	31.25
527	Northeast	Urban-Inner	3	Male	INDEPENDENT DECISIONS	5	2	200	300			20	30			3	4			500	50	7	10			14			500	50	7	10	14	200	300			10	15			5	5			500	25	10	5
528	Northeast	Urban-Inner	3	Female	INDEPENDENT DECISIONS	3	2	25	100			2	20			0	0			125	22	0	17.6			0			125	22	0	17.6	0	25	100			2	10			0	0			125	12	0	9.6
529	Northeast	Rural	3	Male	INDEPENDENT DECISIONS	6	2	750	750			10	5			0	0			1500	15	0	1			0			1500	15	0	1	0	750	750			7	3			0	0			1500	10	0	0.666667
530	Northeast	Urban-Inner	5	Female	INDEPENDENT DECISIONS	8	2
531	Northeast	Urban-Inner	3	Male	INDEPENDENT DECISIONS	4	2	550	400							20	20			950		40							950		40			550	400			20	20			20	20			950	40	40	4.21053
532	Northeast	Urban-Non-Inner	3	Male	INDEPENDENT DECISIONS	2	2
533	Northeast	Urban-Non-Inner	3	Male	INDEPENDENT DECISIONS	6	2	150	250			60	45			0	0			400	105	0	26.25			0			400	105	0	26.25	0	170	160			50	30			0	0			330	80	0	24.2424
534	Midwest	Urban-Inner	3	Male	INDEPENDENT DECISIONS	9	2
535	Northeast	Urban-Inner	3	Female	INDEPENDENT DECISIONS	5	2	120	80			8	3			0	0			200	11	0	5.5			0			200	11	0	5.5	0	80	70			3	2			0	0			150	5	0	3.33333
536	South	Urban-Inner	5	Female	LARGER SYSTEM LEVEL	4	2	250	250			10	5			1	1			500	15	2	3			13.3333			500	15	2	3	13.3333	250	250			4	2			1	1			500	6	2	1.2
537	Northeast	Urban-Non-Inner	3	Male	INDEPENDENT DECISIONS	5	2
538	Northeast	Urban-Inner	3	Male	INDEPENDENT DECISIONS	5	2
539	Northeast	Urban-Non-Inner	3	Male	LARGER SYSTEM LEVEL	9	2	50	150			10	10			1	1			200	20	2	10			10			200	20	2	10	10	50	150			5	5			1	1			200	10	2	5
540	Northeast	Urban-Non-Inner	3	Female	INDEPENDENT DECISIONS	6	2	80	80			10	3			4	1			160	13	5	8.125			38.4615			160	13	5	8.125	38.4615	80	80			10	3			4	1			160	13	5	8.125
541	South	Urban-Inner	3	Female	LARGER SYSTEM LEVEL	4	2
542	Northeast	Urban-Non-Inner	3	Male	INDEPENDENT DECISIONS	9	2
543	Midwest	Urban-Inner	3	Male	INDEPENDENT DECISIONS	4	2	300	200			30	10			1	1			500	40	2	8			5			500	40	2	8	5	300	200			20	10			0	0			500	30	0	6
544	South	Urban-Non-Inner	3	Female	INDEPENDENT DECISIONS	5	2	100	150			10	5			1	1			250	15	2	6			13.3333			250	15	2	6	13.3333	100	150			10	5			1	1			250	15	2	6
545	Northeast	Urban-Inner	3	Male	INDEPENDENT DECISIONS	7	2	175	175			10	5			3	2			350	15	5	4.28571			33.3333			350	15	5	4.28571	33.3333	150	150			10	5			3	3			300	15	6	5
546	Northeast	Urban-Inner	5	Female	LARGER SYSTEM LEVEL	45	2	30	30			4	4			1	1			60	8	2	13.3333			25			60	8	2	13.3333	25	30	30			4	4			2	1			60	8	3	13.3333
547	Northeast	Urban-Non-Inner	3	Female	LARGER SYSTEM LEVEL	13	2	120	120			10	20			1	3			240	30	4	12.5			13.3333			240	30	4	12.5	13.3333	100	100			10	20			1	3			200	30	4	15
548	West	Urban-Inner	4	Male		3	2
549	Northeast	Urban-Non-Inner	3	Female	INDEPENDENT DECISIONS	5	2
550	Northeast	Urban-Non-Inner	3	Male	LARGER SYSTEM LEVEL	12	2	200	150			8	8			1	1			350	16	2	4.57143			12.5			350	16	2	4.57143	12.5	175	125			4	4			2	2			300	8	4	2.66667
551	Northeast	Urban-Non-Inner	1	Female	LARGER SYSTEM LEVEL	2	2	150	250			20	50			5	5			400	70	10	17.5			14.2857			400	70	10	17.5	14.2857	100	200			10	30			5	5			300	40	10	13.3333
552	Northeast	Urban-Inner	3	Male	INDEPENDENT DECISIONS	1	2	400	350			10	10			2	0			750	20	2	2.66667			10			750	20	2	2.66667	10	400	350			2	0			1	0			750	2	1	0.266667
553	Northeast	Urban-Inner	3	Female	INDEPENDENT DECISIONS	5	2	200	300			40	40			20	20			500	80	40	16			50			500	80	40	16	50	150	250			20	20			10	10			400	40	20	10
554	Northeast	Urban-Non-Inner	1	Female	INDEPENDENT DECISIONS	30	2	20	15			5	3			0	0			35	8	0	22.8571			0			35	8	0	22.8571	0	20	20			5	5			0	0			40	10	0	25
555	Northeast	Urban-Inner	3	Female	INDEPENDENT DECISIONS	5	2
556	Northeast	Urban-Inner	3	Female	INDEPENDENT DECISIONS	2	2	110	90			15	10			3	1			200	25	4	12.5			16			200	25	4	12.5	16	90	80			10	3			2	1			170	13	3	7.64706
557	Northeast	Urban-Inner	4	Female	LARGER SYSTEM LEVEL	5	2	50	30			2	3			0	0			80	5	0	6.25			0			80	5	0	6.25	0	50	40			1	1			0	0			90	2	0	2.22222
558	Midwest	Urban-Inner	3	Female	LARGER SYSTEM LEVEL	5	2	150	100			10	5			1	1			250	15	2	6			13.3333			250	15	2	6	13.3333	200	100			5	5			1	1			300	10	2	3.33333
559	South	Urban-Inner	3	Female	INDEPENDENT DECISIONS	3	2	115	100			10	10			1	1			215	20	2	9.30233			10			215	20	2	9.30233	10	115	100			2	1			0	0			215	3	0	1.39535
560	South	Urban-Non-Inner	3	Male	INDEPENDENT DECISIONS	5	2	200	160			20	10			2	3			360	30	5	8.33333			16.6667			360	30	5	8.33333	16.6667	200	150			12	8			2	2			350	20	4	5.71429
561	South	Urban-Non-Inner	3	Female	INDEPENDENT DECISIONS	2	2	375	125			15	10			1	1			500	25	2	5			8			500	25	2	5	8	375	125			15	10			1	1			500	25	2	5
562	South	Urban-Inner	1	Female	LARGER SYSTEM LEVEL	9	2
563	South	Urban-Inner	3	Male	INDEPENDENT DECISIONS	3	2
564	South	Urban-Inner	3	Female	INDEPENDENT DECISIONS	13	2	300	200			30	30			1	1			500	60	2	12			3.33333			500	60	2	12	3.33333	250	150			10	5			1	1			400	15	2	3.75
565	South	Urban-Inner	3	Female		5	2	150	250			10	10			1	1			400	20	2	5			10			400	20	2	5	10	150	250			10	10			1	1			400	20	2	5
566	South	Urban-Inner	3	Female	INDEPENDENT DECISIONS	13	2	240	80			8	3			0	0			320	11	0	3.4375			0			320	11	0	3.4375	0	230	90			5	3			0	0			320	8	0	2.5
567	Midwest	Urban-Inner	3	Female	INDEPENDENT DECISIONS	1	2	75	30			30	20			5	5			105	50	10	47.619			20			105	50	10	47.619	20	70	30			40	20			5	5			100	60	10	60
568	South	Urban-Inner	3	Female	LARGER SYSTEM LEVEL	50	2	0	40			0	0			0	0			40	0	0	0						40	0	0	0		0	0			0	40			0	0			0	40	0
569	South	Urban-Inner	3	Female	INDEPENDENT DECISIONS	9	2	100	100			8	4			1	1			200	12	2	6			16.6667			200	12	2	6	16.6667	100	100			8	3			1	1			200	11	2	5.5
570	South	Urban-Inner	4	Female	LARGER SYSTEM LEVEL	16	2
571	South	Urban-Non-Inner	3	Male	INDEPENDENT DECISIONS	6	2
572	South	Urban-Inner	3	Female	INDEPENDENT DECISIONS	10	2	250	150			30	25			2	0			400	55	2	13.75			3.63636			400	55	2	13.75	3.63636	225	125			20	20			2	0			350	40	2	11.4286
573	South	Urban-Non-Inner	3	Female	INDEPENDENT DECISIONS	2	2	200	300			20	25			2	2			500	45	4	9			8.88889			500	45	4	9	8.88889	200	250			10	10			0	0			450	20	0	4.44444
574	South	Urban-Non-Inner	3	Female	INDEPENDENT DECISIONS	7	2	240	240			20	20			2	2			480	40	4	8.33333			10			480	40	4	8.33333	10	240	240			20	20			3	3			480	40	6	8.33333
575	South	Urban-Inner	3	Female	INDEPENDENT DECISIONS	4	2
576	Northeast	Urban-Inner	3	Male		7	2	200	200			10	3			1	1			400	13	2	3.25			15.3846			400	13	2	3.25	15.3846	200	200			10	2			1	1			400	12	2	3
577	South	Urban-Inner	3	Female	INDEPENDENT DECISIONS	3	2
578	South	Urban-Non-Inner	3	Male	INDEPENDENT DECISIONS	6	2
579	South	Urban-Non-Inner	3	Female	INDEPENDENT DECISIONS	18	2
580	Midwest	Urban-Inner	3	Female	INDEPENDENT DECISIONS	20	2	300	300			10	3			1	2			600	13	3	2.16667			23.0769			600	13	3	2.16667	23.0769	300	300			12	6			6	3			600	18	9	3
581	South	Urban-Inner	3	Male	INDEPENDENT DECISIONS	3	2	200	300			5	3			0	1			500	8	1	1.6			12.5			500	8	1	1.6	12.5	250	350			5	3			0	0			600	8	0	1.33333
582	South	Urban-Non-Inner	3	Female	INDEPENDENT DECISIONS	1	2
583	South	Urban-Non-Inner	3	Female		5	2	160	200			16	10			2	3			360	26	5	7.22222			19.2308			360	26	5	7.22222	19.2308	200	200			4	2			1	1			400	6	2	1.5
584	South	Urban-Inner	3	Female	INDEPENDENT DECISIONS	13	2	100	100			20	20			0	0			200	40	0	20			0			200	40	0	20	0	100	100			4	4			0	0			200	8	0	4
585	South	Urban-Inner	3	Female	INDEPENDENT DECISIONS	9	2	160	160			15	10			2	1			320	25	3	7.8125			12			320	25	3	7.8125	12	160	160			15	10			2	1			320	25	3	7.8125
586	South	Urban-Inner	3	Female	LARGER SYSTEM LEVEL	7	2	5	15			1	10			0	0			20	11	0	55			0			20	11	0	55	0	15	15			5				0	0			30		0
587	South	Urban-Inner	5	Female	INDEPENDENT DECISIONS	8	2
588	South	Urban-Inner	3	Male	INDEPENDENT DECISIONS	10	2	200	100			5	5			1	0			300	10	1	3.33333			10			300	10	1	3.33333	10	200	100			5	5			1	0			300	10	1	3.33333
589	South	Urban-Inner	3	Male	INDEPENDENT DECISIONS	9	2	100	120			10	5			1	1			220	15	2	6.81818			13.3333			220	15	2	6.81818	13.3333	100	100			1	0			0	0			200	1	0	0.5
590	South	Urban-Non-Inner	3	Female		3	2	30	60			0	0			0	0			90	0	0	0						90	0	0	0		30	60			0	0			0	0			90	0	0	0
591	Midwest	Urban-Inner	3	Female	LARGER SYSTEM LEVEL	9	2	160	160			10	10			1	1			320	20	2	6.25			10			320	20	2	6.25	10	160	160			5	5			1	1			320	10	2	3.125
592	Northeast	Urban-Non-Inner	3	Female	INDEPENDENT DECISIONS	5	2	300	200			40	32			2	2			500	72	4	14.4			5.55556			500	72	4	14.4	5.55556	280	160			25	15			2	2			440	40	4	9.09091
593	South	Urban-Non-Inner	3	Female	INDEPENDENT DECISIONS	4	2	24	72			6	36			2	1			96	42	3	43.75			7.14286			96	42	3	43.75	7.14286	24	72			4	16			1	2			96	20	3	20.8333
594	South	Urban-Non-Inner	1	Female	INDEPENDENT DECISIONS	13	2	30	20			20	10			0	0			50	30	0	60			0			50	30	0	60	0	30	20			10	10			0	0			50	20	0	40
595	South	Urban-Non-Inner	3	Female	INDEPENDENT DECISIONS	10	2	25	80			3	8			1	1			105	11	2	10.4762			18.1818			105	11	2	10.4762	18.1818	30	80			1	3			1	1			110	4	2	3.63636
596	South	Urban-Inner	3	Female	INDEPENDENT DECISIONS	5	2	80	80			3	3			1	1			160	6	2	3.75			33.3333			160	6	2	3.75	33.3333	80	80			3	2			1	0			160	5	1	3.125
597	Northeast	Urban-Inner	5	Female		100	2	25	25			2	2			0	0			50	4	0	8			0			50	4	0	8	0	25	25			2	2			0	0			50	4	0	8
598	South	Urban-Non-Inner	3	Female	INDEPENDENT DECISIONS	30	2	250	200			10	10			1	1			450	20	2	4.44444			10			450	20	2	4.44444	10	200	200			8	8			1	1			400	16	2	4
599	South	Urban-Inner	3	Female	INDEPENDENT DECISIONS	7	2	160	80			8	2			2	1			240	10	3	4.16667			30			240	10	3	4.16667	30	150	80			5	1			1	1			230	6	2	2.6087
600	South	Urban-Inner	3	Male	INDEPENDENT DECISIONS	4	2	250	150			15	5			0	0			400	20	0	5			0			400	20	0	5	0	220	180			10	3			0	0			400	13	0	3.25
601	South	Urban-Non-Inner	3	Male	INDEPENDENT DECISIONS	6	2
602	Northeast	Urban-Inner	3	Female	INDEPENDENT DECISIONS	8	2
603	South	Urban-Non-Inner	3	Female	INDEPENDENT DECISIONS	5	2									10	3					13									13							25	30			10	3				55	13
604	South	Urban-Non-Inner	3	Male	INDEPENDENT DECISIONS	3	2
605	South	Urban-Non-Inner	3	Male	INDEPENDENT DECISIONS	14	2	160	80			16	8			0	0			240	24	0	10			0			240	24	0	10	0	160	80			160	8			0	0			240	168	0	70
606	Midwest	Urban-Inner	5	Male	LARGER SYSTEM LEVEL	2	2
607	South	Urban-Non-Inner	3	Female	INDEPENDENT DECISIONS	5	2
608	South	Urban-Inner	3	Female	INDEPENDENT DECISIONS	11	2	120	120			12	3			0	0			240	15	0	6.25			0			240	15	0	6.25	0	120	120			12	3			0	0			240	15	0	6.25
609	South	Urban-Non-Inner	3	Male	INDEPENDENT DECISIONS	5	2	50	160			1	4			0	1			210	5	1	2.38095			20			210	5	1	2.38095	20	50	160			0	2			0	0			210	2	0	0.952381
610	South	Urban-Non-Inner	3	Female	INDEPENDENT DECISIONS	12	2	200	150			40	15			0	0			350	55	0	15.7143			0			350	55	0	15.7143	0	200	150			30	15			0	0			350	45	0	12.8571
611	South	Urban-Non-Inner	3	Female	INDEPENDENT DECISIONS	6	2	175	300			35	50			2	1			475	85	3	17.8947			3.52941			475	85	3	17.8947	3.52941	125	250			20	30			1	0			375	50	1	13.3333
612	South	Urban-Non-Inner	3	Male	INDEPENDENT DECISIONS	6	2	200	200			10	3			3	1			400	13	4	3.25			30.7692			400	13	4	3.25	30.7692	200	200			5	3			3	1			400	8	4	2
613	South	Urban-Non-Inner	3	Female	INDEPENDENT DECISIONS	3	2
614	South	Urban-Non-Inner	3	Female	INDEPENDENT DECISIONS	2	2	500	700			10	7			1	1			1200	17	2	1.41667			11.7647			1200	17	2	1.41667	11.7647	500	700			5	2			0	0			1200	7	0	0.583333
615	South	Urban-Non-Inner	3	Female	LARGER SYSTEM LEVEL	10	2
616	South	Urban-Non-Inner	1	Female	LARGER SYSTEM LEVEL	3	2
617	South	Urban-Non-Inner	3	Male	INDEPENDENT DECISIONS	4	2	250	250			80	80			3	1			500	160	4	32			2.5			500	160	4	32	2.5	200	200			25	25			1	0			400	50	1	12.5
618	South	Urban-Non-Inner	3	Female	INDEPENDENT DECISIONS	20	2
619	South	Urban-Non-Inner	5	Female	LARGER SYSTEM LEVEL	9	2
620	South	Urban-Non-Inner	3	Male	INDEPENDENT DECISIONS	6	2	250	250			25	25			2	2			500	50	4	10			8			500	50	4	10	8	225	225			22	22			2	2			450	44	4	9.77778
621	South	Urban-Inner	3	Female	INDEPENDENT DECISIONS	15	2
622	South	Urban-Inner	2	Female	LARGER SYSTEM LEVEL	4	2
623	South	Urban-Inner	3	Female	INDEPENDENT DECISIONS	9	2	70	75			14	4			1	0			145	18	1	12.4138			5.55556			145	18	1	12.4138	5.55556	70	80			7	1			0	0			150	8	0	5.33333
624	South	Urban-Non-Inner	3	Female	INDEPENDENT DECISIONS	11	2	250	150			20	10			1	1			400	30	2	7.5			6.66667			400	30	2	7.5	6.66667	250	150			15	5			1	0			400	20	1	5
625	South	Urban-Non-Inner	3	Female	INDEPENDENT DECISIONS	3	2	120	110			20	10			2	1			230	30	3	13.0435			10			230	30	3	13.0435	10	120	90			15	51			1	1			210	66	2	31.4286
626	South	Urban-Non-Inner	3	Male	INDEPENDENT DECISIONS	6	2	180	120			10	2			1	0			300	12	1	4			8.33333			300	12	1	4	8.33333	170	110			6	3			1	0			280	9	1	3.21429
627	South	Urban-Non-Inner	3	Male	INDEPENDENT DECISIONS	4	2	170	180			15	20			1	1			350	35	2	10			5.71429			350	35	2	10	5.71429	150	160			50	50			1	1			310	100	2	32.2581
628	South	Urban-Inner	3	Female	INDEPENDENT DECISIONS	7	2	200	50			20	8			1	1			250	28	2	11.2			7.14286			250	28	2	11.2	7.14286	200	50			5	2			1	1			250	7	2	2.8
629	South	Urban-Inner	3	Female	INDEPENDENT DECISIONS	11	2	250	250			20	10			1	1			500	30	2	6			6.66667			500	30	2	6	6.66667	250	250			5	10			1	1			500	15	2	3
630	South	Urban-Non-Inner	3	Male	INDEPENDENT DECISIONS	20	2	300	100			50	10			0	0			400	60	0	15			0			400	60	0	15	0	300	100			50	10			0	0			400	60	0	15
631	South	Urban-Non-Inner	3	Male	INDEPENDENT DECISIONS	11	2	100	80			30	10			0	0			180	40	0	22.2222			0			180	40	0	22.2222	0	70	50			5	0			0	0			120	5	0	4.16667
632	South	Urban-Inner	3	Male	INDEPENDENT DECISIONS	7	2
633	South	Urban-Non-Inner	3	Female	INDEPENDENT DECISIONS	2	2	300	150			10	5			3	2			450	15	5	3.33333			33.3333			450	15	5	3.33333	33.3333
634	South	Urban-Inner	3	Female	INDEPENDENT DECISIONS	4	2
635	South	Urban-Non-Inner	3	Male	INDEPENDENT DECISIONS	3	2	400	200			20	10			2	1			600	30	3	5			10			600	30	3	5	10	350	150			20	10			2	1			500	30	3	6
636	South	Urban-Non-Inner	3	Female	INDEPENDENT DECISIONS	5	2	0	0			0	0			0	0			0	0	0							0	0	0			0	0			0	0			0	0			0	0	0
637	Midwest	Urban-Non-Inner	3	Male	INDEPENDENT DECISIONS	1	2
638	South	Urban-Inner	5	Female	LARGER SYSTEM LEVEL	30	2	15	15											30									30					15	15			1	1			0	0			30	2	0	6.66667
639	Northeast	Urban-Non-Inner	3	Male	INDEPENDENT DECISIONS	16	2	290	110			8	1			1	0			400	9	1	2.25			11.1111			400	9	1	2.25	11.1111	300	125			4	1			1	0			425	5	1	1.17647
640	South	Urban-Inner	3	Female	INDEPENDENT DECISIONS	1	2	260	120			10	6			5	3			380	16	8	4.21053			50			380	16	8	4.21053	50	3	1			10	5			5	3			4	15	8
641	South	Urban-Inner	3	Female	INDEPENDENT DECISIONS	11	2
642	South	Urban-Non-Inner	3	Female	INDEPENDENT DECISIONS	2	2
643	South	Urban-Inner	3	Female	INDEPENDENT DECISIONS	2	2
644	South	Urban-Non-Inner	5	Female	INDEPENDENT DECISIONS	500	2
645	South	Urban-Non-Inner	3	Female	INDEPENDENT DECISIONS	13	2
646	South	Urban-Inner	3	Female	INDEPENDENT DECISIONS	13	2
647	South	Urban-Inner	5	Female	INDEPENDENT DECISIONS	4	2	200	100			10	10			1	1			300	20	2	6.66667			10			300	20	2	6.66667	10	200	100			10	10			1	1			300	20	2	6.66667
648	South	Urban-Inner	3	Male	INDEPENDENT DECISIONS	2	2
649	South	Urban-Non-Inner	3	Male	INDEPENDENT DECISIONS	18	2
650	South	Urban-Inner	3	Male	INDEPENDENT DECISIONS	1	2
651	South	Urban-Inner	3	Female	INDEPENDENT DECISIONS	2	2
652	South	Urban-Inner	3	Female	INDEPENDENT DECISIONS	2	2
653	South	Urban-Inner	3	Female	INDEPENDENT DECISIONS	8	2	250	150			50	25			15	5			400	75	20	18.75			26.6667			400	75	20	18.75	26.6667	250	150			30	15			15	5			400	45	20	11.25
654	South	Urban-Inner	3	Male	INDEPENDENT DECISIONS	6	2
655	South	Urban-Inner	3	Male		1	2
656	South	Urban-Non-Inner	3	Male	INDEPENDENT DECISIONS	2	2	500	300			30	20			2	1			800	50	3	6.25			6			800	50	3	6.25	6	500	300			5	3			1	0			800	8	1	1
657	South	Urban-Inner	3	Female	LARGER SYSTEM LEVEL	3	2	250	200			10	6			2	1			450	16	3	3.55556			18.75			450	16	3	3.55556	18.75	150	180			4	2			0	0			330	6	0	1.81818
658	South	Urban-Non-Inner	3	Female	INDEPENDENT DECISIONS	2	2	400	600			200	100			0	0			1000	300	0	30			0			1000	300	0	30	0	300	700			100	60			0	0			1000	160	0	16
659	South	Urban-Inner	3	Female	INDEPENDENT DECISIONS	4	2	190	380			5	20			1	3			570	25	4	4.38596			16			570	25	4	4.38596	16	500	527			5	20			1	3			1027	25	4	2.43427
660	South	Urban-Inner	3	Female	INDEPENDENT DECISIONS	10	2
661	Northeast	Urban-Non-Inner	3	Female	INDEPENDENT DECISIONS	2	2	280	100			30	15			3	3			380	45	6	11.8421			13.3333			380	45	6	11.8421	13.3333	300	90			40	15			3	2			390	55	5	14.1026
662	Midwest	Urban-Non-Inner	3	Female		1	2
663	South	Urban-Non-Inner	3	Female	INDEPENDENT DECISIONS	2	2
664	West	Urban-Non-Inner	3	Female	LARGER SYSTEM LEVEL	100	2	100	90			10	5			1	1			190	15	2	7.89474			13.3333			190	15	2	7.89474	13.3333	100	90			1	1			0	0			190	2	0	1.05263
665	South	Urban-Inner	3	Male	LARGER SYSTEM LEVEL	5	2
666	South	Urban-Inner	3	Male	INDEPENDENT DECISIONS	9	2
667	South	Urban-Inner	3	Female	INDEPENDENT DECISIONS	6	2	36	84			15	5			3	3			120	20	6	16.6667			30			120	20	6	16.6667	30	36	84			5	15			5	3			120	20	8	16.6667
668	South	Urban-Non-Inner	3	Male	INDEPENDENT DECISIONS	9	2	300	200			15	10			3	2			500	25	5	5			20			500	25	5	5	20	210	140			10	7			2	1			350	17	3	4.85714
669	South	Urban-Inner	3	Male	INDEPENDENT DECISIONS	5	2	200	150			20	15			10	8			350	35	18	10			51.4286			350	35	18	10	51.4286
670	South	Urban-Non-Inner	3	Male	INDEPENDENT DECISIONS	3	2
671	South	Urban-Non-Inner	5	Female	INDEPENDENT DECISIONS	10	2	100	100			15	10			5	2			200	25	7	12.5			28			200	25	7	12.5	28	100	100			5	5			2	0			200	10	2	5
672	South	Urban-Non-Inner	3	Male	INDEPENDENT DECISIONS	4	2
673	Northeast	Urban-Inner	3	Female	INDEPENDENT DECISIONS	4	2	250	150			50	25			20	10			400	75	30	18.75			40			400	75	30	18.75	40	250	150			50	25			15	10			400	75	25	18.75
674	South	Urban-Non-Inner	3	Male	INDEPENDENT DECISIONS	6	2
675	South	Urban-Non-Inner	1	Female	INDEPENDENT DECISIONS	16	2
676	South	Urban-Non-Inner	3	Female	INDEPENDENT DECISIONS	3	2	50	40			15	10			1	1			90	25	2	27.7778			8			90	25	2	27.7778	8	50	40			5	3			1	0			90	8	1	8.88889
677	Northeast	Urban-Non-Inner	3	Male	INDEPENDENT DECISIONS	2	2	220	150			5	1			1	1			370	6	2	1.62162			33.3333			370	6	2	1.62162	33.3333	200	120			2	1			1	1			320	3	2	0.9375
678	South	Urban-Non-Inner	3	Male	INDEPENDENT DECISIONS	17	2
679	South	Urban-Inner	3	Female	INDEPENDENT DECISIONS	34	2
680	South	Urban-Inner	3	Female	LARGER SYSTEM LEVEL	16	2
681	South	Urban-Non-Inner	3	Female	INDEPENDENT DECISIONS	9	2
682	South	Urban-Non-Inner	3	Female	INDEPENDENT DECISIONS	4	2
683	South	Urban-Inner	3	Female	LARGER SYSTEM LEVEL	8	2	150	150			30	15			1	1			300	45	2	15			4.44444			300	45	2	15	4.44444	150	150			10	5			1	1			300	15	2	5
684	South	Urban-Inner	3	Male	LARGER SYSTEM LEVEL	8	2	200	150			10	10			1	1			350	20	2	5.71429			10			350	20	2	5.71429	10	150	150			5	5			1	1			300	10	2	3.33333
685	South	Urban-Non-Inner	3	Female	INDEPENDENT DECISIONS	9	2
686	Northeast	Urban-Inner	3	Male	INDEPENDENT DECISIONS	5	2	200	200			10	10			0	1			400	20	1	5			5			400	20	1	5	5	150	250			5	5			0	0			400	10	0	2.5
687	West	Urban-Inner	5	Female	LARGER SYSTEM LEVEL	7	2	200	120			20	12			1	1			320	32	2	10			6.25			320	32	2	10	6.25	200	120			30	12			1	1			320	42	2	13.125
688	South	Urban-Non-Inner	1	Female	LARGER SYSTEM LEVEL		2	300	200			80	60			8	2			500	140	10	28			7.14286			500	140	10	28	7.14286	240	100			60	40			8	2			340	100	10	29.4118
689	South	Urban-Non-Inner	3	Female	INDEPENDENT DECISIONS	3	2
690	South	Urban-Inner	3	Male	INDEPENDENT DECISIONS	19	2
691	Northeast	Urban-Non-Inner	3	Female	INDEPENDENT DECISIONS	3	2
692	South	Urban-Inner	3	Male	INDEPENDENT DECISIONS	3	2
693	South	Urban-Inner	1	Male	LARGER SYSTEM LEVEL	1	2	200	100			20	10			2	1			300	30	3	10			10			300	30	3	10	10	200	100			20	10			2	1			300	30	3	10
694	South	Urban-Non-Inner	3	Male	INDEPENDENT DECISIONS	7	2	200	200			25	20			6	8			400	45	14	11.25			31.1111			400	45	14	11.25	31.1111	150	175							7	8			325		15
695	Midwest	Urban-Inner	1	Female	INDEPENDENT DECISIONS	6	2
696	South	Urban-Non-Inner	3	Female	INDEPENDENT DECISIONS	6	2	195	65			20	5			5	2			260	25	7	9.61538			28			260	25	7	9.61538	28	150	30			5	3			1	1			180	8	2	4.44444
697	Midwest	Urban-Non-Inner	3	Female	INDEPENDENT DECISIONS	6	2	220	180			5	5			0	0			400	10	0	2.5			0			400	10	0	2.5	0	220	180			5	5			0	0			400	10	0	2.5
698	South	Urban-Non-Inner	3	Male	INDEPENDENT DECISIONS	6	2	350	130			5	5			1	1			480	10	2	2.08333			20			480	10	2	2.08333	20	350	130			5	5			1	1			480	10	2	2.08333
699	Midwest	Urban-Inner	5	Female	LARGER SYSTEM LEVEL	11	2	0	60			0	0			0	0			60	0	0	0						60	0	0	0		0	60			0	0			0	0			60	0	0	0
700	West	Urban-Inner	3	Male	INDEPENDENT DECISIONS	4	2	100	200			30	40			3	4			300	70	7	23.3333			10			300	70	7	23.3333	10	100	200			10	15			1	2			300	25	3	8.33333
701	West	Urban-Non-Inner	3	Female	LARGER SYSTEM LEVEL	8	2	160	240			10	15			3	5			400	25	8	6.25			32			400	25	8	6.25	32	180	250			2	4			1	2			430	6	3	1.39535
702	Midwest	Urban-Non-Inner	3	Female	INDEPENDENT DECISIONS	7	2	150	150			20	5			1	0			300	25	1	8.33333			4			300	25	1	8.33333	4	130	130			10	2			1	0			260	12	1	4.61538
703	South	Urban-Inner	5	Female	LARGER SYSTEM LEVEL	20	2	40	40			3	2			1	1			80	5	2	6.25			40			80	5	2	6.25	40	40	40			3	2			1	1			80	5	2	6.25
704	Midwest	Urban-Non-Inner	3	Female	INDEPENDENT DECISIONS	2	2	250	150			3	10			1	2			400	13	3	3.25			23.0769			400	13	3	3.25	23.0769	200	150			3	10			1	2			350	13	3	3.71429
705	Midwest	Urban-Inner	3	Female	LARGER SYSTEM LEVEL	3	2	180	100			16	8			1	1			280	24	2	8.57143			8.33333			280	24	2	8.57143	8.33333	60	125			5	2			1	1			185	7	2	3.78378
706	Midwest	Urban-Inner	5	Female	LARGER SYSTEM LEVEL	9	2	20	20			5	2			1	0			40	7	1	17.5			14.2857			40	7	1	17.5	14.2857	20	20			2	1			1	0			40	3	1	7.5
707	Midwest	Urban-Inner	3	Female	INDEPENDENT DECISIONS	6	2
708	Midwest	Urban-Inner	3	Female	LARGER SYSTEM LEVEL	4	2
709	Midwest	Urban-Non-Inner	3	Female	LARGER SYSTEM LEVEL	4	2
710	Midwest	Urban-Non-Inner	3	Male	LARGER SYSTEM LEVEL	4	2	25	50			5	10			1	2			75	15	3	20			20			75	15	3	20	20	25	100			5	15			1	2			125	20	3	16
711	South	Urban-Inner	3	Female	LARGER SYSTEM LEVEL	9	2
712	Midwest	Urban-Inner	3	Male	INDEPENDENT DECISIONS	12	2	300	150			5	2			0	0			450	7	0	1.55556			0			450	7	0	1.55556	0	250	200			3	1			0	0			450	4	0	0.888889
713	Midwest	Urban-Inner	3	Female	INDEPENDENT DECISIONS	5	2	500	700			70	100			15	5			1200	170	20	14.1667			11.7647			1200	170	20	14.1667	11.7647	500	700			20	10			5	0			1200	30	5	2.5
714	Midwest	Urban-Inner	3	Female	INDEPENDENT DECISIONS	13	2	300	200			50	50			35	35			500	100	70	20			70			500	100	70	20	70	300	200			20	20			15	15			500	40	30	8
715	Midwest	Urban-Non-Inner	3	Female	LARGER SYSTEM LEVEL	10	2	150	150			5	5			1	0			300	10	1	3.33333			10			300	10	1	3.33333	10	150	150			3	3			1	1			300	6	2	2
716	Midwest	Urban-Inner	3	Male	INDEPENDENT DECISIONS	5	2	20	45			3	5			0	0			65	8	0	12.3077			0			65	8	0	12.3077	0	25	50			2	2			0	0			75	4	0	5.33333
717	South	Urban-Inner	1	Male	LARGER SYSTEM LEVEL	5	2
718	Midwest	Urban-Inner	3	Female	LARGER SYSTEM LEVEL	2	2	220	120			55	30			25	15			340	85	40	25			47.0588			340	85	40	25	47.0588	200	120			40	20			10	5			320	60	15	18.75
719	South	Urban-Inner	3	Female	INDEPENDENT DECISIONS	10	2
720	Midwest	Urban-Non-Inner	3	Female	LARGER SYSTEM LEVEL	3	2	10	60			1	1			0	0			70	2	0	2.85714			0			70	2	0	2.85714	0	10	60			1	1			0	0			70	2	0	2.85714
721	Midwest	Urban-Inner	3	Female	LARGER SYSTEM LEVEL	3	2	240	100			25	8			1	0			340	33	1	9.70588			3.0303			340	33	1	9.70588	3.0303	200	150			4	2			0	0			350	6	0	1.71429
722	Midwest	Urban-Non-Inner	3	Male	LARGER SYSTEM LEVEL	1	2
723	Midwest	Urban-Non-Inner	3	Male	INDEPENDENT DECISIONS	3	2	100	100			10	10			1	1			200	20	2	10			10			200	20	2	10	10	100	100			6	6			1	1			200	12	2	6
724	West	Urban-Inner	3	Female	INDEPENDENT DECISIONS	7	2
725	Midwest	Urban-Inner	3	Female	INDEPENDENT DECISIONS	10	2
726	Midwest	Urban-Non-Inner	3	Male	INDEPENDENT DECISIONS	6	2	120	110			1	1			1	1			230	2	2	0.869565			100			230	2	2	0.869565	100	110	120			1	1			1	1			230	2	2	0.869565
727	Midwest	Urban-Inner	3	Male	INDEPENDENT DECISIONS	6	2
728	Midwest	Urban-Inner	3	Male	INDEPENDENT DECISIONS	8	2	400	200			15	5			0	0			600	20	0	3.33333			0			600	20	0	3.33333	0	400	200			8	1			0	0			600	9	0	1.5
729	Midwest	Urban-Inner	4	Female	LARGER SYSTEM LEVEL	6	2	120	120			10	10			1	1			240	20	2	8.33333			10			240	20	2	8.33333	10	120	120			3	3			1	1			240	6	2	2.5
730	Midwest	Urban-Inner	3	Male	INDEPENDENT DECISIONS	2	2	30	70			12	8			2	3			100	20	5	20			25			100	20	5	20	25	20	80			3	3			1	1			100	6	2	6
731	Midwest	Urban-Non-Inner	3	Female	LARGER SYSTEM LEVEL	2	2	250	100			10	5			1	0			350	15	1	4.28571			6.66667			350	15	1	4.28571	6.66667	250	150			2	1			0	0			400	3	0	0.75
732	Midwest	Urban-Inner	1	Male	INDEPENDENT DECISIONS	31	2	250	120			20	1			3	6			370	21	9	5.67568			42.8571			370	21	9	5.67568	42.8571	250	120			3	3			3	5			370	6	8	1.62162
733	Midwest	Urban-Non-Inner	1	Female	INDEPENDENT DECISIONS	5	2	120	100			5	2			1	0			220	7	1	3.18182			14.2857			220	7	1	3.18182	14.2857	100	150			3	3			1	0			250	6	1	2.4
734	Midwest	Urban-Non-Inner	3	Female	LARGER SYSTEM LEVEL	2	2	3	3			5	6			0	0			6	11	0				0			6	11	0		0	3	2			3	1			0	0			5	4	0	80
735	Midwest	Urban-Non-Inner	3	Female	INDEPENDENT DECISIONS	7	2	63	54			10	10			1	1			117	20	2	17.094			10			117	20	2	17.094	10	63	54			5	5			1	1			117	10	2	8.54701
736	Midwest	Urban-Non-Inner	5	Male	LARGER SYSTEM LEVEL	5	2	175	25			15	2			1	0			200	17	1	8.5			5.88235			200	17	1	8.5	5.88235	175	25			3	1			2	0			200	4	2	2
737	Midwest	Urban-Non-Inner	3	Female	LARGER SYSTEM LEVEL	6	2	200	200			20	5			2	1			400	25	3	6.25			12			400	25	3	6.25	12	150	250			5	1			0	0			400	6	0	1.5
738	Midwest	Urban-Non-Inner	3	Female	INDEPENDENT DECISIONS	7	2
739	Midwest	Urban-Non-Inner	3	Female	LARGER SYSTEM LEVEL	1	2
740	Midwest	Urban-Non-Inner	3	Female	LARGER SYSTEM LEVEL	5	2
741	Midwest	Urban-Non-Inner	2	Female	INDEPENDENT DECISIONS	201	2	60	30			3	1			1	0			90	4	1	4.44444			25			90	4	1	4.44444	25	60	40			2	1			0	0			100	3	0	3
742	Midwest	Urban-Non-Inner	5	Female	LARGER SYSTEM LEVEL	3	2
743	Midwest	Urban-Inner	3	Female	LARGER SYSTEM LEVEL	3	2	80	120			15	15			2	0			200	30	2	15			6.66667			200	30	2	15	6.66667	100	100			10	5			2	0			200	15	2	7.5
744	Midwest	Urban-Inner	5	Female	LARGER SYSTEM LEVEL	6	2	75	75			2	2			1	0			150	4	1	2.66667			25			150	4	1	2.66667	25	75	75			1	1			0	0			150	2	0	1.33333
745	Midwest	Urban-Non-Inner	4	Male	LARGER SYSTEM LEVEL	9	2	175	175			10	5			2	1			350	15	3	4.28571			20			350	15	3	4.28571	20	175	175			15	5			2	1			350	20	3	5.71429
746	Midwest	Urban-Non-Inner	2	Female	LARGER SYSTEM LEVEL	23	2
747	Midwest	Urban-Inner	3	Female	INDEPENDENT DECISIONS	6	2	150	50			8	3			1	1			200	11	2	5.5			18.1818			200	11	2	5.5	18.1818	125	75			10	5			1	0			200	15	1	7.5
748	Midwest	Urban-Inner	2	Female	LARGER SYSTEM LEVEL	8	2	100	140			10	5			5	1			240	15	6	6.25			40			240	15	6	6.25	40	100	140			5	1			0	0			240	6	0	2.5
749	West	Urban-Non-Inner	3	Female	INDEPENDENT DECISIONS	40	2	200	200			10	10			2	2			400	20	4	5			20			400	20	4	5	20
750	Midwest	Urban-Non-Inner	3	Female	INDEPENDENT DECISIONS	46	2	160	80			25	10			3	2			240	35	5	14.5833			14.2857			240	35	5	14.5833	14.2857	140	100			16	8			2	1			240	24	3	10
751	South	Urban-Inner	3	Male	LARGER SYSTEM LEVEL	12	2	60	40			10	3			0	0			100	13	0	13			0			100	13	0	13	0	60	40			5	2			0	0			100	7	0	7
752	Midwest	Urban-Inner	3	Female	LARGER SYSTEM LEVEL	37	2	200	120			20	5			1	1			320	25	2	7.8125			8			320	25	2	7.8125	8	200	120			15	5			1	1			320	20	2	6.25
753	West	Urban-Non-Inner	3	Female	INDEPENDENT DECISIONS	35	2	150	50			10	5			2	2			200	15	4	7.5			26.6667			200	15	4	7.5	26.6667	150	150			4	4			2	2			300	8	4	2.66667
754	Midwest	Urban-Non-Inner	3	Male	INDEPENDENT DECISIONS	9	2	300	100			20	10			10	5			400	30	15	7.5			50			400	30	15	7.5	50	260	80			10	5			8	3			340	15	11	4.41176
755	Midwest	Urban-Non-Inner	3	Female	INDEPENDENT DECISIONS	40	2	300	100			50	25			2	2			400	75	4	18.75			5.33333			400	75	4	18.75	5.33333	300	100			30	10			1	1			400	40	2	10
756	West	Urban-Non-Inner	3	Male	INDEPENDENT DECISIONS	1	2	100	24			8	4			1	1			124	12	2	9.67742			16.6667			124	12	2	9.67742	16.6667	100	24			4	2			1	1			124	6	2	4.83871
757	Midwest	Urban-Inner	3	Female	INDEPENDENT DECISIONS	5	2	68	117			1	1			0	0			185	2	0	1.08108			0			185	2	0	1.08108	0	62	122			1	0			0	0			184	1	0	0.543478
758	Midwest	Urban-Non-Inner	3	Male	LARGER SYSTEM LEVEL	9	2	20	20			2	2			0	0			40	4	0	10			0			40	4	0	10	0	20	20			2	2			0	0			40	4	0	10
759	Midwest	Urban-Inner	3	Male	INDEPENDENT DECISIONS	24	2	250	250			10	5			1	1			500	15	2	3			13.3333			500	15	2	3	13.3333	250	250			5	1			1	1			500	6	2	1.2
760	Midwest	Urban-Inner	3	Female		11	2
761	Midwest	Urban-Non-Inner	4	Female	INDEPENDENT DECISIONS	9	2	125	75			20	20			0	0			200	40	0	20			0			200	40	0	20	0	100	100			10	10			0	0			200	20	0	10
762	Midwest	Urban-Inner	3	Female	LARGER SYSTEM LEVEL	5	2	130	70			10	2			1	1			200	12	2	6			16.6667			200	12	2	6	16.6667	150	100			1	1			1	1			250	2	2	0.8
763	Midwest	Urban-Inner	3	Female	INDEPENDENT DECISIONS	5	2	100	150			5	10			1	1			250	15	2	6			13.3333			250	15	2	6	13.3333	100	200			3	3			1	1			300	6	2	2
764	Midwest	Urban-Inner	3	Female	LARGER SYSTEM LEVEL	5	2	200	140			20	10			1	1			340	30	2	8.82353			6.66667			340	30	2	8.82353	6.66667	200	140			5	1			0	0			340	6	0	1.76471
765	West	Urban-Inner	1	Female	LARGER SYSTEM LEVEL	12	2	80	20			5	1			0	0			100	6	0	6			0			100	6	0	6	0	80	20			3	1			0	0			100	4	0	4
766	Midwest	Urban-Inner	3	Female	INDEPENDENT DECISIONS	4	2
767	South	Urban-Non-Inner	3	Male	LARGER SYSTEM LEVEL	6	2	260	260			30	20			0	0			520	50	0	9.61538			0			520	50	0	9.61538	0	200	200			20	15			1	1			400	35	2	8.75
768	Midwest	Urban-Non-Inner	3	Male	LARGER SYSTEM LEVEL	4	2	60	40			5	3			0.5	0.5			100	8	1	8			12.5			100	8	1	8	12.5	60	60			2	2			0.5	0.5			120	4	1	3.33333
769	Midwest	Urban-Inner	3	Female	INDEPENDENT DECISIONS	5	2
770	Midwest	Urban-Inner	3	Male	INDEPENDENT DECISIONS	5	2	300	300			15	15			2	2			600	30	4	5			13.3333			600	30	4	5	13.3333	500	700			20	30			3	3			1200	50	6	4.16667
771	Midwest	Urban-Inner	1	Female	INDEPENDENT DECISIONS	8	2	270	100			40	50			0	0			370	90	0	24.3243			0			370	90	0	24.3243	0	260	110			20	20			0	0			370	40	0	10.8108
772	Midwest	Urban-Inner	3	Female	INDEPENDENT DECISIONS	7	2
773	Midwest	Urban-Inner	3	Female	INDEPENDENT DECISIONS	10	2	200	100			8	2			0	0			300	10	0	3.33333			0			300	10	0	3.33333	0	200	100			5	1			0	0			300	6	0	2
774	West	Urban-Non-Inner	3	Male	LARGER SYSTEM LEVEL	8	2	110	60			10	10			1	0			170	20	1	11.7647			5			170	20	1	11.7647	5	110	120			5	10			0	0			230	15	0	6.52174
775	Midwest	Urban-Non-Inner	3	Male	LARGER SYSTEM LEVEL	8	2	30	50			2	2			1	1			80	4	2	5			50			80	4	2	5	50	30	50			1	1			0	0			80	2	0	2.5
776	Midwest	Urban-Non-Inner	3	Male		3	2
777	Midwest	Urban-Non-Inner	1	Female	INDEPENDENT DECISIONS	20	2	300	100			20	12			1	0			400	32	1	8			3.125			400	32	1	8	3.125	300	100			10	6			0.5	0			400	16	0.5	4
778	Midwest	Rural	3	Female	INDEPENDENT DECISIONS	400	2	60	260			15	20			2	3			320	35	5	10.9375			14.2857			320	35	5	10.9375	14.2857	60	260			3	2			0	0			320	5	0	1.5625
779	Midwest	Urban-Non-Inner	3	Female	INDEPENDENT DECISIONS	25	2	80	240			2	5			1	2			320	7	3	2.1875			42.8571			320	7	3	2.1875	42.8571	30	290			2	2			1	0			320	4	1	1.25
780	Midwest	Urban-Inner	3	Female	LARGER SYSTEM LEVEL	4	2
781	Midwest	Urban-Non-Inner	3	Male	LARGER SYSTEM LEVEL	5	2
782	Midwest	Urban-Inner	3	Male	INDEPENDENT DECISIONS	7	2	400	120			20	5			5	1			520	25	6	4.80769			24			520	25	6	4.80769	24	420	100			20	5			4	2			520	25	6	4.80769
783	South	Urban-Non-Inner	3	Female	INDEPENDENT DECISIONS	10	2	300	100			25	10			1	1			400	35	2	8.75			5.71429			400	35	2	8.75	5.71429	300	100			10	5			1	1			400	15	2	3.75
784	Midwest	Urban-Non-Inner	3	Male	INDEPENDENT DECISIONS	3	2
785	South	Urban-Non-Inner	3	Male	INDEPENDENT DECISIONS	5	2	100	80			8	8			1	1			180	16	2	8.88889			12.5			180	16	2	8.88889	12.5	100	80			6	6			1	1			180	12	2	6.66667
786	Midwest	Urban-Non-Inner	5	Female	LARGER SYSTEM LEVEL	50	2	30	20			5	2			2	1			50	7	3	14			42.8571			50	7	3	14	42.8571	30	20			3	2			2	1			50	5	3	10
787	West	Urban-Non-Inner	3	Female	INDEPENDENT DECISIONS	5	2
788	Midwest	Urban-Inner	5	Female	LARGER SYSTEM LEVEL	42	2
789	Midwest	Urban-Inner	5	Female	INDEPENDENT DECISIONS	45	2	130	70			4	1			0.5	0.5			200	5	1	2.5			20			200	5	1	2.5	20	110	90			0.5	0			0.5	0.5			200	0.5	1	0.25
790	Midwest	Urban-Inner	5	Female	LARGER SYSTEM LEVEL	14	2	35	25			5	10			1	1			60	15	2	25			13.3333			60	15	2	25	13.3333	35	25			3	3			1	1			60	6	2	10
791	Midwest	Urban-Inner	5	Female	LARGER SYSTEM LEVEL	52	2	300	250			10	5			2	2			550	15	4	2.72727			26.6667			550	15	4	2.72727	26.6667	350	250			5	5			2	1			600	10	3	1.66667
792	Midwest	Urban-Non-Inner	3	Female	LARGER SYSTEM LEVEL	5	2	230	184			5	2			1	0			414	7	1	1.69082			14.2857			414	7	1	1.69082	14.2857	200	190			1	1			1	0			390	2	1	0.512821
793	Midwest	Urban-Non-Inner	3	Female	INDEPENDENT DECISIONS	5	2	315	135			10	5			7	3			450	15	10	3.33333			66.6667			450	15	10	3.33333	66.6667	250	150			7	3			5	2			400	10	7	2.5
794	Midwest	Urban-Non-Inner	3	Male	INDEPENDENT DECISIONS	3	2	500	200			50	30			2	2			700	80	4	11.4286			5			700	80	4	11.4286	5	400	150			20	10			5	3			550	30	8	5.45455
795	Midwest	Urban-Non-Inner	3	Female	LARGER SYSTEM LEVEL	5	2
796	Midwest	Urban-Non-Inner	3	Male	LARGER SYSTEM LEVEL	2	2	220	40			28	2			1	0			260	30	1	11.5385			3.33333			260	30	1	11.5385	3.33333	180	70			5	1			0	0			250	6	0	2.4
797	Northeast	Urban-Inner	3	Male	LARGER SYSTEM LEVEL	11	2	100	400			20	40			2	3			500	60	5	12			8.33333			500	60	5	12	8.33333	150	300			10	15			1	2			450	25	3	5.55556
798	Midwest	Urban-Inner	3	Male	INDEPENDENT DECISIONS	3	2	300	150			60	20			2	1			450	80	3	17.7778			3.75			450	80	3	17.7778	3.75	350	200			20	10			2	1			550	30	3	5.45455
799	Midwest	Urban-Non-Inner	3	Female	INDEPENDENT DECISIONS	16	2
800	South	Urban-Non-Inner	3	Male	INDEPENDENT DECISIONS	4	2
801	South	Urban-Inner	1	Female	INDEPENDENT DECISIONS	2	2	160	200			40	40			1	1			360	80	2	22.2222			2.5			360	80	2	22.2222	2.5	150	150			30	15			1	1			300	45	2	15
802	South	Urban-Non-Inner	3	Male	INDEPENDENT DECISIONS	5	2
803	Midwest	Urban-Inner	1	Female	INDEPENDENT DECISIONS	2	2
804	Midwest	Urban-Non-Inner	3	Female	INDEPENDENT DECISIONS	9	2	125	75			30	40			0	0			200	70	0	35			0			200	70	0	35	0	125	75			10	10			0	0			200	20	0	10
805	South	Urban-Non-Inner	3	Male	INDEPENDENT DECISIONS	7	2
806	South	Urban-Non-Inner	3	Male	INDEPENDENT DECISIONS	13	2
807	South	Urban-Inner	5	Female	LARGER SYSTEM LEVEL	6	2	0	80			0	5			0	0			80	5	0	6.25			0			80	5	0	6.25	0	0	80			0	2			0	0			80	2	0	2.5
808	South	Urban-Inner	3	Female	INDEPENDENT DECISIONS	5	2	275	150			30	10			5	1			425	40	6	9.41176			15			425	40	6	9.41176	15	250	100			30	10			2	1			350	40	3	11.4286
809	South	Urban-Non-Inner	3	Male	INDEPENDENT DECISIONS	1	2	250	150			50	25			2	2			400	75	4	18.75			5.33333			400	75	4	18.75	5.33333	250	150			40	20			2	2			400	60	4	15
810	South	Urban-Non-Inner	3	Female	INDEPENDENT DECISIONS	1	2
811	South	Urban-Non-Inner	3	Female	INDEPENDENT DECISIONS	4	2
812	South	Urban-Non-Inner	3	Male	INDEPENDENT DECISIONS	3	2	750	305			9	2			0	0			1055	11	0	1.04265			0			1055	11	0	1.04265	0	0	13			15	8			0	0			13	23	0
813	South	Urban-Inner	3	Male	INDEPENDENT DECISIONS	2	2	400	200			30	10			8	4			600	40	12	6.66667			30			600	40	12	6.66667	30	400	200			15	5			4	2			600	20	6	3.33333
814	South	Urban-Inner	3	Female	INDEPENDENT DECISIONS	1	2	35	5			5	1			1	0			40	6	1	15			16.6667			40	6	1	15	16.6667	25	5			5	1			1	0			30	6	1	20
815	South	Urban-Inner	3	Male	INDEPENDENT DECISIONS	2	2
816	South	Urban-Non-Inner	3	Male	INDEPENDENT DECISIONS	1	2	3	2			15	7			3	0			5	22	3				13.6364			5	22	3		13.6364	105	50			30	10			10	7			155	40	17	25.8065
817	South	Urban-Non-Inner	3	Female	INDEPENDENT DECISIONS	3	2
818	South	Urban-Non-Inner	3	Male	INDEPENDENT DECISIONS	5	2
819	South	Urban-Inner	3	Female	LARGER SYSTEM LEVEL	7	2	125	125			8	6			1	1			250	14	2	5.6			14.2857			250	14	2	5.6	14.2857	125	125			10	6			1	1			250	16	2	6.4
820	South	Urban-Inner	3	Female	INDEPENDENT DECISIONS	2	2	400	230			20	10			1	1			630	30	2	4.7619			6.66667			630	30	2	4.7619	6.66667	300	200			5	3			0	0			500	8	0	1.6
821	South	Urban-Non-Inner	3	Male	INDEPENDENT DECISIONS	4	2
822	South	Urban-Non-Inner	3	Female	LARGER SYSTEM LEVEL	24	2	300	250			10	5			2	0			550	15	2	2.72727			13.3333			550	15	2	2.72727	13.3333	300	250											550
823	West	Urban-Inner	5	Female	LARGER SYSTEM LEVEL	16	2
824	Midwest	Urban-Non-Inner	3	Female	LARGER SYSTEM LEVEL	6	2
825	South	Urban-Non-Inner	3	Male	INDEPENDENT DECISIONS	2	2	300	200			25	10			10	3			500	35	13	7			37.1429			500	35	13	7	37.1429
826	South	Urban-Inner	3	Female	INDEPENDENT DECISIONS	4.5	2
827	South	Urban-Non-Inner	3	Male	INDEPENDENT DECISIONS	2	2
828	South	Urban-Non-Inner	3	Female	INDEPENDENT DECISIONS	6	2	700	500			20	20			5	5			1200	40	10	3.33333			25			1200	40	10	3.33333	25	700	500			20	20			5	5			1200	40	10	3.33333
829	South	Urban-Non-Inner	3	Male	INDEPENDENT DECISIONS	4	2
830	South	Urban-Non-Inner	3	Male	INDEPENDENT DECISIONS	2	2	250	250			50	50			10	10			500	100	20	20			20			500	100	20	20	20	150	150			20	20			5	5			300	40	10	13.3333
831	South	Urban-Non-Inner	3	Female	INDEPENDENT DECISIONS	2	2
832	West	Urban-Non-Inner	1	Male	INDEPENDENT DECISIONS	50	2	400	100			20	5			5	1			500	25	6	5			24			500	25	6	5	24	400	100			20	5			5	1			500	25	6	5
833	South	Urban-Non-Inner	5	Female	LARGER SYSTEM LEVEL	12	2	300	100			8	10			1	1			400	18	2	4.5			11.1111			400	18	2	4.5	11.1111	300	100			8	5			1	1			400	13	2	3.25
834	South	Urban-Non-Inner	3	Female	INDEPENDENT DECISIONS	5	2
835	West	Urban-Inner	3	Female	INDEPENDENT DECISIONS	14	2	160	160			10	10			0	0			320	20	0	6.25			0			320	20	0	6.25	0	120	120			5	5			0	0			240	10	0	4.16667
836	West	Urban-Inner	3	Male	INDEPENDENT DECISIONS	1	2	400	200			30	12			1	1			600	42	2	7			4.7619			600	42	2	7	4.7619	300	200			10	3			1	0			500	13	1	2.6
837	West	Urban-Non-Inner	3	Male	INDEPENDENT DECISIONS	22	2	150	150			15	15			1	1			300	30	2	10			6.66667			300	30	2	10	6.66667	150	150			5	5			0	0			300	10	0	3.33333
838	West	Urban-Non-Inner	3	Female	INDEPENDENT DECISIONS	8	2
839	West	Urban-Inner	2	Female	LARGER SYSTEM LEVEL		2
840	West	Urban-Inner	3	Female	INDEPENDENT DECISIONS	14	2
841	West	Urban-Inner	1	Female	LARGER SYSTEM LEVEL	8	2	90	110			2	3			0	1			200	5	1	2.5			20			200	5	1	2.5	20	20	140			1	2			0	1			160	3	1	1.875
842	West	Urban-Non-Inner	3	Female	LARGER SYSTEM LEVEL	3	2
843	West	Urban-Non-Inner	3	Female	INDEPENDENT DECISIONS	2	2	320	150			35	15			2	1			470	50	3	10.6383			6			470	50	3	10.6383	6	250	200			10	5			1	1			450	15	2	3.33333
844	West	Urban-Non-Inner	3	Male	INDEPENDENT DECISIONS	6	2									2	2					4									4			180	60			15	15			1	1			240	30	2	12.5
845	West	Urban-Non-Inner	1	Female	LARGER SYSTEM LEVEL	6	2	100	100			20	20			0	0			200	40	0	20			0			200	40	0	20	0	100	100			10	10			0	0			200	20	0	10
846	West	Urban-Non-Inner	3	Female	INDEPENDENT DECISIONS	13	2	200	100			15	25			1	1			300	40	2	13.3333			5			300	40	2	13.3333	5	200	100			30	40			1	1			300	70	2	23.3333
847	West	Urban-Inner	3	Female	INDEPENDENT DECISIONS	5	2
848	West	Urban-Non-Inner	3	Male	INDEPENDENT DECISIONS	16	2	80	80			4	4			1	1			160	8	2	5			25			160	8	2	5	25	80	80			3	3			1	1			160	6	2	3.75
849	South	Urban-Inner	3	Male	INDEPENDENT DECISIONS	2	2	200	150			50	40			5	2			350	90	7	25.7143			7.77778			350	90	7	25.7143	7.77778	175	200			50	40			4	2			375	90	6	24
850	West	Urban-Non-Inner	3	Male	INDEPENDENT DECISIONS	6	2	250	250			15	15			2	0			500	30	2	6			6.66667			500	30	2	6	6.66667	200	200			15	15			2	2			400	30	4	7.5
851	West	Urban-Inner	5	Female	LARGER SYSTEM LEVEL	15	2
852	West	Urban-Inner	5	Female	LARGER SYSTEM LEVEL	15	2	50	25			6	4			1	0			75	10	1	13.3333			10			75	10	1	13.3333	10	50	25			3	2			1	0			75	5	1	6.66667
853	West	Urban-Non-Inner	3	Male	LARGER SYSTEM LEVEL	16	2
854	West	Urban-Inner	3	Female	INDEPENDENT DECISIONS	8	2	250	200			20	10			0	1			450	30	1	6.66667			3.33333			450	30	1	6.66667	3.33333	200	200			20	5			0	1			400	25	1	6.25
855	Northeast	Urban-Inner	3	Female	INDEPENDENT DECISIONS	6	2	150	100			20	10			1	1			250	30	2	12			6.66667			250	30	2	12	6.66667	150	100			10	5			1	1			250	15	2	6
856	West	Urban-Inner	1	Female	LARGER SYSTEM LEVEL	13	2	2000	800											2800									2800					2000	800											2800
857	West	Urban-Inner	3	Male	INDEPENDENT DECISIONS	22	2
858	West	Urban-Inner	3	Female	INDEPENDENT DECISIONS	4	2	1333	500			3	2			5	5			1833	5	10	0.272777						1833	5	10	0.272777		1221	600			5	1			3	3			1821	6	6	0.329489
859	West	Urban-Inner	3	Female	INDEPENDENT DECISIONS	2	2	350	240			14	8			4	2			590	22	6	3.72881			27.2727			590	22	6	3.72881	27.2727	310	210			30	18			5	2			520	48	7	9.23077
860	West	Urban-Inner	3	Female	INDEPENDENT DECISIONS	1	2	100	150			20	10			2	2			250	30	4	12			13.3333			250	30	4	12	13.3333	100	150			2	2			1	1			250	4	2	1.6
861	West	Urban-Inner	3	Female	INDEPENDENT DECISIONS	3	2
862	West	Urban-Non-Inner	1	Female	INDEPENDENT DECISIONS	10	2	300	300			10	20			0	0			600	30	0	5			0			600	30	0	5	0	300	300			30	10			0	0			600	40	0	6.66667
863	West	Urban-Inner	3	Male	INDEPENDENT DECISIONS	5	2
864	West	Rural	3	Female	INDEPENDENT DECISIONS	1	2	150	50			10	5			5	0			200	15	5	7.5			33.3333			200	15	5	7.5	33.3333	150	150			10	5			2	0			300	15	2	5
865	West	Urban-Non-Inner	4	Female	LARGER SYSTEM LEVEL	8	2	10	15			2	1			0	0			25	3	0	12			0			25	3	0	12	0	10	15			1	0			0	0			25	1	0	4
866	West	Urban-Non-Inner	3	Female	INDEPENDENT DECISIONS	4	2	225	175			20	10			1	1			400	30	2	7.5			6.66667			400	30	2	7.5	6.66667	225	175			15	8			1	1			400	23	2	5.75
867	West	Urban-Non-Inner	3	Male	INDEPENDENT DECISIONS	3.5	2	600	300			250	100			15	5			900	350	20	38.8889			5.71429			900	350	20	38.8889	5.71429	400	150			100	50			15	10			550	150	25	27.2727
868	West	Urban-Non-Inner	3	Male	INDEPENDENT DECISIONS	13	2	250	200			12	12			3	2			450	24	5	5.33333			20.8333			450	24	5	5.33333	20.8333	200	250			10	10			3	2			450	20	5	4.44444
869	West	Urban-Inner	3	Female	INDEPENDENT DECISIONS	2	2
870	West	Urban-Inner	3	Female	INDEPENDENT DECISIONS	3	2	60	40			8	5			0	1			100	13	1	13			7.69231			100	13	1	13	7.69231	60	40			10	5			0	0			100	15	0	15
871	West	Urban-Inner	3	Female	INDEPENDENT DECISIONS	7	2	150	50							4	3			200		7							200		7			150	50							2	2			200		4
872	West	Urban-Inner	3	Female	INDEPENDENT DECISIONS	5	2	200	100							2	3			300		5							300		5			300	150											450
873	West	Urban-Inner	3	Female	INDEPENDENT DECISIONS	1	2	60	40			9	6			1	1			100	15	2	15			13.3333			100	15	2	15	13.3333	60	40			5	3			0	0			100	8	0	8
874	West	Urban-Inner	2	Female	LARGER SYSTEM LEVEL	30	2
875	West	Urban-Inner	2	Female	LARGER SYSTEM LEVEL	30	2
876	Midwest	Urban-Non-Inner	3	Female	LARGER SYSTEM LEVEL	9	2	70	50			5	5			0	1			120	10	1	8.33333			10			120	10	1	8.33333	10	50	50			1	1			0	1			100	2	1	2
877	West	Urban-Inner	1	Female	LARGER SYSTEM LEVEL	10	2	200	120			5	2			1	1			320	7	2	2.1875			28.5714			320	7	2	2.1875	28.5714	200	120			2	1			0	0			320	3	0	0.9375
878	West	Urban-Non-Inner	2	Female	LARGER SYSTEM LEVEL	5	2	200	200			20	20			2	2			400	40	4	10			10			400	40	4	10	10	200	200			10	10			1	1			400	20	2	5
879	West	Urban-Non-Inner	4	Female	LARGER SYSTEM LEVEL	60	2
880	West	Urban-Non-Inner	3	Male	INDEPENDENT DECISIONS	8	2
881	West	Urban-Inner	2	Female	LARGER SYSTEM LEVEL	50	2	160	160			30	20			4	4			320	50	8	15.625			16			320	50	8	15.625	16	160	160			20	20			2	2			320	40	4	12.5
882	West	Urban-Non-Inner	3	Female	LARGER SYSTEM LEVEL	12	2
883	West	Urban-Inner	5	Male	INDEPENDENT DECISIONS	10	2	30	40			10	5			1	5			70	15	6	21.4286			40			70	15	6	21.4286	40	30	40			4	5			1	5			70	9	6	12.8571
884	West	Urban-Inner	3	Female	INDEPENDENT DECISIONS	5	2
885	West	Urban-Non-Inner	3	Female	INDEPENDENT DECISIONS	3	2
886	West	Urban-Inner	2	Male	LARGER SYSTEM LEVEL	9	2	100	200			15	10			1	2			300	25	3	8.33333			12			300	25	3	8.33333	12	150	250			3	5			1	1			400	8	2	2
887	South	Urban-Inner	3	Female	INDEPENDENT DECISIONS	3	2	500	300			100	30			0	0			800	130	0	16.25			0			800	130	0	16.25	0	500	100			40	10			0	0			600	50	0	8.33333
888	West	Urban-Non-Inner	3	Male	INDEPENDENT DECISIONS	4	2
889	Midwest	Urban-Non-Inner	5	Female	LARGER SYSTEM LEVEL	50	2	70	70			10	5			1	1			140	15	2	10.7143			13.3333			140	15	2	10.7143	13.3333	140	140			5	2			0	0			280	7	0	2.5
890	West	Urban-Inner	1	Male	LARGER SYSTEM LEVEL	7	2
891	South	Urban-Inner	3	Female	INDEPENDENT DECISIONS	3	2	15	37			3	3			2	2			52	6	4	11.5385			66.6667			52	6	4	11.5385	66.6667	13	37			3	3			2	2			50	6	4	12
892	West	Urban-Inner	3	Female	INDEPENDENT DECISIONS	2	2
893	West	Urban-Inner	3	Male	INDEPENDENT DECISIONS	15	2	200	200			20	15			0	0			400	35	0	8.75			0			400	35	0	8.75	0	200	200			20	15			0	0			400	35	0	8.75
894	West	Urban-Inner	3	Female	INDEPENDENT DECISIONS	9	2	100	120			15	20			1	1			220	35	2	15.9091			5.71429			220	35	2	15.9091	5.71429	80	130			10	15			1	1			210	25	2	11.9048
895	West	Urban-Non-Inner	3	Female	INDEPENDENT DECISIONS	4	2
896	West	Urban-Non-Inner	3	Male	INDEPENDENT DECISIONS	3	2	3000	2500			100	50			10	5			5500	150	15	2.72727			10			5500	150	15	2.72727	10	3000	2500			10	5			2.5	2.5			5500	15	5	0.272727
897	West	Urban-Non-Inner	1	Female	LARGER SYSTEM LEVEL	4	2
898	West	Urban-Inner	1	Male	INDEPENDENT DECISIONS	5	2					25	20			1	1				45	2				4.44444				45	2		4.44444	150	75			15	10			2	3			225	25	5	11.1111
899	West	Urban-Inner	3	Female	INDEPENDENT DECISIONS	4	2	150	100			40	25			1	1			250	65	2	26			3.07692			250	65	2	26	3.07692	130	80			15	10			1	1			210	25	2	11.9048
900	West	Urban-Inner	3	Female	INDEPENDENT DECISIONS	8	2	120	120			15	15			1	1			240	30	2	12.5			6.66667			240	30	2	12.5	6.66667	120	120			10	10			1	1			240	20	2	8.33333
901	West	Urban-Non-Inner	3	Female	INDEPENDENT DECISIONS	2	2
902	West	Urban-Inner	3	Female	INDEPENDENT DECISIONS	5	2	100	105			10	20			1	1			205	30	2	14.6341			6.66667			205	30	2	14.6341	6.66667	100	110			5	7			1	1			210	12	2	5.71429
903	West	Urban-Inner	2	Male	LARGER SYSTEM LEVEL	5	2	220	220			40	20			15	5			440	60	20	13.6364			33.3333			440	60	20	13.6364	33.3333	160	280			2	1			10	3			440	3	13	0.681818
904	West	Urban-Inner	3	Male	INDEPENDENT DECISIONS	6	2	250	150							1	1			400		2							400		2			250	150			5	5			1	1			400	10	2	2.5
905	West	Urban-Inner	2	Female	LARGER SYSTEM LEVEL	55	2
906	West	Urban-Inner	3	Female	INDEPENDENT DECISIONS	6	2
907	West	Urban-Inner	3	Male	INDEPENDENT DECISIONS	7	2
908	West	Urban-Non-Inner	1	Female	LARGER SYSTEM LEVEL	12	2	22	22			10	2			0	0			44	12	0	27.2727			0			44	12	0	27.2727	0	22	22			8	2			0	0			44	10	0	22.7273
909	West	Urban-Inner	2	Female	LARGER SYSTEM LEVEL	24	2
910	Northeast	Urban-Non-Inner	3	Male	LARGER SYSTEM LEVEL	5	2
911	West	Urban-Non-Inner	3	Female	INDEPENDENT DECISIONS	1	2
912	South	Urban-Non-Inner	3	Female	INDEPENDENT DECISIONS	21	2	60	120			5	7			1	1			180	12	2	6.66667			16.6667			180	12	2	6.66667	16.6667	50	100			1	1			1	1			150	2	2	1.33333
913	West	Urban-Non-Inner	3	Female	INDEPENDENT DECISIONS	4	2	160	200			15	20			3	4			360	35	7	9.72222			20			360	35	7	9.72222	20	120	180			10	12			2	2			300	22	4	7.33333
914	West	Urban-Inner	3	Male	INDEPENDENT DECISIONS	4	2
915	South	Urban-Inner	3	Female	INDEPENDENT DECISIONS	13	2
916	West	Urban-Non-Inner	3	Female	INDEPENDENT DECISIONS	17	2	200	100							3	3			300		6							300		6			175	125							3	3			300		6
917	West	Urban-Non-Inner	2	Male	LARGER SYSTEM LEVEL	17	2	225	125			25	5			1	0			350	30	1	8.57143			3.33333			350	30	1	8.57143	3.33333	225	125			25	5			1	0			350	30	1	8.57143
918	West	Urban-Inner	3	Male	INDEPENDENT DECISIONS	80	2	250	150			15	5			1	0			400	20	1	5			5			400	20	1	5	5	250	150			15	5			1	0			400	20	1	5
919	West	Urban-Inner	3	Female	LARGER SYSTEM LEVEL	6	2	60	60			20	10			2	2			120	30	4	25			13.3333			120	30	4	25	13.3333	60	60			10	4			2	1			120	14	3	11.6667
920	West	Urban-Inner	5	Female		12	2	25	25			2	2			1	1			50	4	2	8			50			50	4	2	8	50	25	25			2	2			1	1			50	4	2	8
921	West	Urban-Inner	3	Female	LARGER SYSTEM LEVEL	8	2	140	70			20	10			0	0			210	30	0	14.2857			0			210	30	0	14.2857	0	140	70			20	20			0	0			210	40	0	19.0476
922	West	Urban-Inner	5	Male	LARGER SYSTEM LEVEL	12	2	150	100			5	5			0	0			250	10	0	4			0			250	10	0	4	0	150	100			3	3			0	0			250	6	0	2.4
923	West	Urban-Non-Inner	3	Female	INDEPENDENT DECISIONS	18	2	30	30			6	5			1	1			60	11	2	18.3333			18.1818			60	11	2	18.3333	18.1818	30	30			3	3			1	1			60	6	2	10
924	South	Urban-Inner	3	Female	INDEPENDENT DECISIONS	1	2	150	230			5	3			2	0			380	8	2	2.10526			25			380	8	2	2.10526	25	100	200			2	0			0	0			300	2	0	0.666667
925	West	Urban-Non-Inner	3	Female	INDEPENDENT DECISIONS	12	2	200	170			35	15			2	1			370	50	3	13.5135			6			370	50	3	13.5135	6	180	150			18	15			1	1			330	33	2	10
926	West	Urban-Non-Inner	3	Female	INDEPENDENT DECISIONS	3	2
927	West	Urban-Inner	3	Female	INDEPENDENT DECISIONS	6	2
928	Northeast	Urban-Non-Inner	3	Male	INDEPENDENT DECISIONS	1	3
929	Northeast	Urban-Inner	3	Male	INDEPENDENT DECISIONS	3	3
930	West	Urban-Non-Inner	3	Male	INDEPENDENT DECISIONS	300	3			100	100			0	0			0	2					0	0				200	0	2	0				100	100			0	2			2	2
931	Midwest	Urban-Non-Inner	3	Male	INDEPENDENT DECISIONS	15	3			150	150			2	4			1	1					1.33333	2.66667		50	25	300	6	2	2	33.3333			150	150			2	4			1	1
932	Midwest	Urban-Inner	3	Male	LARGER SYSTEM LEVEL	12	3			150	200			5	5			0	0					3.33333	2.5		0	0	350	10	0	2.85714	0			150	200			5	5			0	0
933	West	Urban-Inner	5	Male	LARGER SYSTEM LEVEL	6	3			75	25			2	2			0	0					2.66667	8		0	0	100	4	0	4	0			75	25			2	2			0	0
934	Midwest	Urban-Inner	3	Female	LARGER SYSTEM LEVEL	250	3
935	West	Urban-Inner	3	Female	LARGER SYSTEM LEVEL	200	3
936	Midwest	Urban-Non-Inner	3	Male	LARGER SYSTEM LEVEL	12	3
937	Midwest	Urban-Non-Inner	4	Female	LARGER SYSTEM LEVEL	9	3
938	West	Urban-Non-Inner	6	Female	LARGER SYSTEM LEVEL	125	3
939	Northeast	Urban-Inner	3	Male	INDEPENDENT DECISIONS	14	3
940	Midwest	Urban-Non-Inner	3	Female	INDEPENDENT DECISIONS	30	3
941	South	Urban-Inner	3	Male	INDEPENDENT DECISIONS	1	3
942	Midwest	Urban-Non-Inner	3	Male	INDEPENDENT DECISIONS	6	3
943	Northeast	Urban-Non-Inner	3	Male	INDEPENDENT DECISIONS	3	3
944	Midwest	Urban-Non-Inner	3	Female	INDEPENDENT DECISIONS	12	3
945	West	Urban-Inner	4	Female	LARGER SYSTEM LEVEL	6	3			60	140			5	5			1	4					8.33333	3.57143		20	80	200	10	5	5	50			60	140			5	5			1	4
946	Northeast	Urban-Inner	3	Male	INDEPENDENT DECISIONS	2	3
947	West	Urban-Non-Inner	3	Female	INDEPENDENT DECISIONS	2	3
948	Midwest	Urban-Inner	3	Male	INDEPENDENT DECISIONS	14	3			20	80			2	2			1	1					10	2.5		50	50	100	4	2	4	50			20	80			1	1			1	1
949	Northeast	Urban-Non-Inner	3	Male	LARGER SYSTEM LEVEL	6	3
950	West	Urban-Inner	3	Male	INDEPENDENT DECISIONS	1	3
951	Northeast	Urban-Inner	3	Male	LARGER SYSTEM LEVEL	4	3
952	West	Urban-Non-Inner	3	Male	INDEPENDENT DECISIONS	5	3
953	South	Urban-Inner	3	Male	LARGER SYSTEM LEVEL	1	3
954	Northeast	Urban-Non-Inner	4	Female	LARGER SYSTEM LEVEL	19	3			10	200			0	0			0	0					0	0				210	0	0	0				10	200			0	0			0	0
955	Midwest	Urban-Inner	3	Male	LARGER SYSTEM LEVEL	200	3			30	50			4	4			1	3					13.3333	8		25	75	80	8	4	10	50			25	45			2	4			1	2
956	West	Urban-Non-Inner	3	Male	LARGER SYSTEM LEVEL	7	3
957	South	Urban-Non-Inner	2	Female	LARGER SYSTEM LEVEL	10	3
958	West	Urban-Inner	2	Male	LARGER SYSTEM LEVEL	80	3
959	South	Urban-Inner	3	Female	INDEPENDENT DECISIONS	1	3
960	West	Urban-Inner	3	Male	INDEPENDENT DECISIONS	1	3
961	West	Urban-Inner	3	Female	INDEPENDENT DECISIONS	4	3
962	Midwest	Urban-Inner	3	Male	LARGER SYSTEM LEVEL	6	3
963	Northeast	Urban-Inner	1	Female	INDEPENDENT DECISIONS		3
964	Northeast	Urban-Inner	3	Female	INDEPENDENT DECISIONS	1	3
965	Northeast	Urban-Inner	3	Male	INDEPENDENT DECISIONS	20	3			250	150			10	5			0	0					4	3.33333		0	0	400	15	0	3.75	0			250	150			1	1			0	0
966	Northeast	Urban-Inner	3	Male	LARGER SYSTEM LEVEL	6	3			250	100			8	4			4	2					3.2	4		50	50	350	12	6	3.42857	50			250	100			2	1			1	1
967	Midwest	Urban-Inner	3	Male	INDEPENDENT DECISIONS	2	3
968	South	Urban-Inner	3	Male	INDEPENDENT DECISIONS	1	3
969	Midwest	Urban-Non-Inner	3	Female	INDEPENDENT DECISIONS	44	3
970	South	Urban-Non-Inner	5	Female	INDEPENDENT DECISIONS	6	3
971	South	Urban-Non-Inner	6	Female	LARGER SYSTEM LEVEL	8	3			30	50			2	2			0	0					6.66667	4		0	0	80	4	0	5	0			30	50			2	2			0	0
972	West	Urban-Non-Inner	6	Female	LARGER SYSTEM LEVEL	3	3
973	Midwest	Urban-Inner	3	Male	INDEPENDENT DECISIONS	2	3
974	South	Urban-Non-Inner	1	Female	LARGER SYSTEM LEVEL	8	3
975	South	Urban-Non-Inner	3	Male	INDEPENDENT DECISIONS	17	3
976	South	Urban-Non-Inner	3	Male	INDEPENDENT DECISIONS	8	3			160	120			10	10			3	5					6.25	8.33333		30	50	280	20	8	7.14286	40			180	120			2	2			1	2
977	West	Urban-Non-Inner	3	Male	INDEPENDENT DECISIONS	1	3
978	West	Urban-Non-Inner	3	Male	INDEPENDENT DECISIONS	2	3			120	80			10	8			2	4					8.33333	10		20	50	200	18	6	9	33.3333			120	80			6	4			1	2
979	West	Urban-Non-Inner	3	Male	INDEPENDENT DECISIONS	4	3
980	West	Urban-Inner	3	Male	INDEPENDENT DECISIONS	3	3
981	South	Urban-Inner	6	Male	INDEPENDENT DECISIONS	5	3
982	South	Urban-Inner	3	Male	INDEPENDENT DECISIONS	5	3
983	Northeast	Urban-Inner	3	Female	LARGER SYSTEM LEVEL	6	3			100	200			2	5			1	1					2	2.5		50	20	300	7	2	2.33333	28.5714			100	200			1	2			1	1
984	West	Urban-Inner	3	Male	INDEPENDENT DECISIONS	4	3
985	Midwest	Urban-Non-Inner	3	Male	LARGER SYSTEM LEVEL	2	3
986	West	Urban-Non-Inner	1	Male	INDEPENDENT DECISIONS	16	3
987	Midwest	Urban-Inner	3	Male	INDEPENDENT DECISIONS	4	3			225	200			2	2			1	1					0.888889	1		50	50	425	4	2	0.941176	50			225	200			1	1			1	1
988	South	Urban-Inner	3	Female	INDEPENDENT DECISIONS	1	3
989	Northeast	Urban-Non-Inner	3	Male	INDEPENDENT DECISIONS	5	3
990	Northeast	Urban-Inner	3	Female	INDEPENDENT DECISIONS	13	3
991	West	Urban-Inner	3	Male	LARGER SYSTEM LEVEL	96	3			120	100			2	2			2	2					1.66667	2		100	100	220	4	4	1.81818	100			120	100			2	2			2	2
992	Northeast	Urban-Inner	3	Male	INDEPENDENT DECISIONS	4	3
993	Midwest	Urban-Non-Inner	3	Male	LARGER SYSTEM LEVEL	9	3
994	South	Urban-Inner	3	Female	INDEPENDENT DECISIONS	12	3
995	Northeast	Urban-Inner	5	Male		15	3
996	South	Urban-Inner	3	Male	LARGER SYSTEM LEVEL	6	3
997	Northeast	Urban-Inner	3	Female	INDEPENDENT DECISIONS	2	3			150	200			10	10			2	4					6.66667	5		20	40	350	20	6	5.71429	30			135	215			5	5			2	3
998	South	Urban-Inner	3	Female	LARGER SYSTEM LEVEL	4	3			25	25			1	1			0	1					4	4		0	100	50	2	1	4	50			75	17			2	2			1	2
999	Midwest	Urban-Inner	3	Male	INDEPENDENT DECISIONS	2	3
1000	South	Urban-Inner	3	Male	INDEPENDENT DECISIONS	1	3
1001	Northeast	Urban-Inner	3		INDEPENDENT DECISIONS	3	3
1002	South	Urban-Non-Inner	3	Male	INDEPENDENT DECISIONS	1	3
1003	West	Urban-Inner	2	Male	LARGER SYSTEM LEVEL	30	3
1004	Northeast	Urban-Inner	5	Male	LARGER SYSTEM LEVEL	1	3			100	100																		200							100	100
1005	Northeast	Urban-Inner	3	Male	INDEPENDENT DECISIONS	2	3
1006	Northeast	Urban-Inner	3	Male	INDEPENDENT DECISIONS	1	3
1007	West	Urban-Inner	2	Male	LARGER SYSTEM LEVEL	30	3
1008	South	Urban-Inner	3	Male	INDEPENDENT DECISIONS	5	3			50	350			2	4			1	2					4	1.14286		50	50	400	6	3	1.5	50			50	350			2	4			1	2
1009	Northeast	Urban-Non-Inner	5	Male	LARGER SYSTEM LEVEL	15	3
1010	Northeast	Urban-Non-Inner	1	Female	INDEPENDENT DECISIONS	4	3
1011	West	Urban-Non-Inner	3	Male	INDEPENDENT DECISIONS	75	3			75	275			3	5			1	2					4	1.81818		33.3333	40	350	8	3	2.28571	37.5			75	275			2	3			1	2
1012	Midwest	Urban-Inner	3	Male	INDEPENDENT DECISIONS	1	3
1013	Northeast	Urban-Inner	5	Male	LARGER SYSTEM LEVEL	4	3
1014	South	Urban-Inner	3	Male	INDEPENDENT DECISIONS	1	3
1015	Midwest	Urban-Non-Inner	2	Male	LARGER SYSTEM LEVEL	4	3			125	100			3	5			2	1					2.4	5		66.6667	20	225	8	3	3.55556	37.5			125	100			1	0			0	0
1016	West	Urban-Inner	3	Female	INDEPENDENT DECISIONS	1	3
1017	South	Urban-Inner	3	Male	INDEPENDENT DECISIONS	3	3
1018	Midwest	Urban-Non-Inner	3	Male	INDEPENDENT DECISIONS	300	3
1019	South	Urban-Non-Inner	3	Female	INDEPENDENT DECISIONS	4	3
1020	Midwest	Urban-Non-Inner	3	Male	LARGER SYSTEM LEVEL	6	3			100	100			4	4			1	1					4	4		25	25	200	8	2	4	25			100	100			1	1			0	0
1021	Northeast	Urban-Inner	5	Male	LARGER SYSTEM LEVEL	17	3
1022	West	Urban-Non-Inner	3	Male	LARGER SYSTEM LEVEL	5	3
1023	Midwest	Urban-Inner	3	Male	INDEPENDENT DECISIONS	70	3			100	100			3	3			1	1					3	3		33.3333	33.3333	200	6	2	3	33.3333			100	100			3	3			1	1
1024	South	Urban-Non-Inner	3	Male	INDEPENDENT DECISIONS	1	3
1025	South	Urban-Non-Inner	3	Male	INDEPENDENT DECISIONS	2	3
1026	Midwest	Urban-Inner	3	Female	LARGER SYSTEM LEVEL	3	3			70	200			1	2			0	0					1.42857	1		0	0	270	3	0	1.11111	0			70	200			1	1			0	1
1027	South	Urban-Non-Inner	3	Male	INDEPENDENT DECISIONS	1	3
1028	West	Urban-Inner	3	Male	INDEPENDENT DECISIONS	5	3
1029	South	Urban-Inner	3	Female	LARGER SYSTEM LEVEL	4	3			150	150			4	10			2	5					2.66667	6.66667		50	50	300	14	7	4.66667	50			130	140				4			1	2
1030	West	Urban-Inner	6	Female	LARGER SYSTEM LEVEL	5	3
1031	Midwest	Urban-Non-Inner	2	Male	LARGER SYSTEM LEVEL	4	3
1032	Northeast	Urban-Inner	3	Female	LARGER SYSTEM LEVEL	7	3							10	10			1	1								10	10		20	2		10			6	6			4	8			2	2
1033	South	Urban-Non-Inner	3	Male	INDEPENDENT DECISIONS	9	3
1034	Midwest	Urban-Inner	5	Female	INDEPENDENT DECISIONS	1	3			300	0			4	0			2	0					1.33333			50		300	4	2	1.33333	50			300	0			3	0			2	0
1035	South	Urban-Inner	3	Male	INDEPENDENT DECISIONS	1	3
1036	Northeast	Urban-Non-Inner	3	Male	LARGER SYSTEM LEVEL	3	3			75	300			5	5			2	4					6.66667	1.66667		40	80	375	10	6	2.66667	60			75	300			8	10			4	8
1037	South	Urban-Inner	3	Male	INDEPENDENT DECISIONS	4	3
1038	West	Urban-Inner	5	Male	LARGER SYSTEM LEVEL	8	3
1039	South	Urban-Inner	6	Male	LARGER SYSTEM LEVEL	11	3
1040	West	Urban-Inner	4	Female	INDEPENDENT DECISIONS	6	3
1041	Northeast	Urban-Inner	3	Male	INDEPENDENT DECISIONS	2	3
1042	Midwest	Urban-Inner	3	Male	LARGER SYSTEM LEVEL	8	3
1043	Northeast	Rural	3	Male	LARGER SYSTEM LEVEL	4	3
1044	South	Urban-Inner	3	Male	LARGER SYSTEM LEVEL	2	3			60	60			1	2			0	1					1.66667	3.33333		0	50	120	3	1	2.5	33.3333			60	60			1	2			1	1
1045	Northeast	Urban-Inner	3	Female	INDEPENDENT DECISIONS	7	3			200	200			6	4			1	1					3	2		16.6667	25	400	10	2	2.5	20			200	200			4	4			1	1
1046	South	Urban-Inner	3	Male	INDEPENDENT DECISIONS	1	3
1047	Midwest	Urban-Inner	3	Male	INDEPENDENT DECISIONS	1	3			40	40			2	4			1	2					5	10		50	50	80	6	3	7.5	50			1	2			0	0			1	1
1048	South	Urban-Inner	3	Male	INDEPENDENT DECISIONS	9	3			200	200			10	10			2	2					5	5		20	20	400	20	4	5	20			250	300			5	5			2	2
1049	West	Urban-Inner	3	Male	INDEPENDENT DECISIONS	2	3
1050	West	Urban-Inner	2	Female	LARGER SYSTEM LEVEL	5	3
1051	West	Urban-Inner	3	Female	INDEPENDENT DECISIONS	1	3
1052	South	Urban-Inner	3	Male	INDEPENDENT DECISIONS	2	3
1053	Northeast	Urban-Non-Inner	6	Male	LARGER SYSTEM LEVEL	10	3
1054	West	Urban-Inner	3	Male	INDEPENDENT DECISIONS	150	3
1055	South	Urban-Inner	3	Female	INDEPENDENT DECISIONS	70	3			35	65			5	5			0	0					14.2857	7.69231		0	0	100	10	0	10	0			35	65			3	3			0	0
1056	Midwest	Urban-Non-Inner	5	Male	LARGER SYSTEM LEVEL	10	3
1057	Northeast	Urban-Non-Inner	3	Male	INDEPENDENT DECISIONS	7	3			80	40			4	2			0	0					5	5		0	0	120	6	0	5	0			50	50			2	1			0	0
1058	South	Urban-Non-Inner	3	Male	INDEPENDENT DECISIONS	4	3
1059	Midwest	Urban-Non-Inner	3	Female	LARGER SYSTEM LEVEL	4	3
1060	Midwest	Urban-Inner	4	Female	LARGER SYSTEM LEVEL	4	3
1061	West	Urban-Non-Inner	3	Female	INDEPENDENT DECISIONS	1	3
1062	South	Urban-Inner	3	Female	INDEPENDENT DECISIONS	3	3
1063	Midwest	Urban-Inner	3	Male	LARGER SYSTEM LEVEL	11	3
1064	West	Rural	2	Female	LARGER SYSTEM LEVEL	8	3
1065	Northeast	Urban-Non-Inner	3	Female	INDEPENDENT DECISIONS	2	3			100	200			5	10			0	2					5	5		0	20	300	15	2	5	13.3333			100	200			2	5			0	2
1066	Midwest	Urban-Non-Inner	3	Male	LARGER SYSTEM LEVEL	12	3			100	400			10	5			5	10					10	1.25		50		500	15	15	3	100			5	5			5	5			2	2
1067	South	Urban-Inner	6	Female	LARGER SYSTEM LEVEL	3	3
1068	Northeast	Urban-Inner	5	Male	INDEPENDENT DECISIONS	16	3
1069	South	Urban-Non-Inner	3	Male	LARGER SYSTEM LEVEL	6	3
1070	Midwest	Urban-Non-Inner	6	Female	LARGER SYSTEM LEVEL	1	3			100	200			4	8			1	2					4	4		25	25	300	12	3	4	25			100	200			1	2			0	1
1071	Midwest	Urban-Non-Inner	5	Male	LARGER SYSTEM LEVEL		3			100	100			5	2			0	0					5	2		0	0	200	7	0	3.5	0			100	100			10	4			0	0
1072	West	Urban-Inner	2	Male	LARGER SYSTEM LEVEL	15	3
1073	Northeast	Urban-Non-Inner	3	Female	INDEPENDENT DECISIONS	3	3
1074	South	Urban-Inner	3	Male	INDEPENDENT DECISIONS	350	3			230	50			4	4			0	1					1.73913	8		0	25	280	8	1	2.85714	12.5			230	50			1	1			0	0
1075	South	Urban-Non-Inner	3	Male	INDEPENDENT DECISIONS	19	3			50	200			1	1			1	1					2	0.5		100	100	250	2	2	0.8	100			50	250			1	1			1	1
1076	South	Urban-Inner	3	Male	INDEPENDENT DECISIONS	9	3
1077	South	Urban-Non-Inner	3	Male	LARGER SYSTEM LEVEL	4	3
1078	West	Urban-Non-Inner	6	Male	LARGER SYSTEM LEVEL	1	3
1079	Midwest	Urban-Inner	3	Male	LARGER SYSTEM LEVEL	15	3			80	200			4	4			2	2					5	2		50	50	280	8	4	2.85714	50			80	200			1	2			1	1
1080	South	Urban-Inner	3	Male	LARGER SYSTEM LEVEL	4	3
1081	West	Urban-Inner	3	Male	INDEPENDENT DECISIONS	1	3
1082	Midwest	Urban-Non-Inner	3	Male	INDEPENDENT DECISIONS	4	3
1083	Northeast	Urban-Inner	3	Male	INDEPENDENT DECISIONS	1	3
1084	South	Urban-Non-Inner	3	Male	INDEPENDENT DECISIONS	12	3
1085	Northeast	Urban-Non-Inner	3	Male	LARGER SYSTEM LEVEL	1	3
1086	West	Urban-Inner	3	Male	INDEPENDENT DECISIONS	1	3
1087	Northeast	Urban-Inner	3	Male	INDEPENDENT DECISIONS	1	3											110	170												280					100	160			3	3			0	0
1088	South	Urban-Non-Inner	3	Female	LARGER SYSTEM LEVEL	11	3
1089	South	Urban-Non-Inner		Male			3
1090	West	Urban-Non-Inner	3	Female	LARGER SYSTEM LEVEL	70	3
1091	South	Urban-Non-Inner	3	Female	INDEPENDENT DECISIONS	9	3
1092	South	Urban-Non-Inner	3	Male	LARGER SYSTEM LEVEL	9	3				300				20				5						6.66667			25									300				15				5
1093	South	Urban-Non-Inner	3	Male	INDEPENDENT DECISIONS	7	3			100	200			20	30			10	20					20	15		50	66.6667	300	50	30	16.6667	60			100	200			10	20			10	20
1094	South	Urban-Inner	4	Female	LARGER SYSTEM LEVEL	1	3
1095	South	Urban-Non-Inner	3	Male	INDEPENDENT DECISIONS		3
1096	Midwest	Urban-Inner	3	Female	LARGER SYSTEM LEVEL	7	3
1097	Northeast	Urban-Non-Inner	3	Male	LARGER SYSTEM LEVEL	11	3			250	250			5	5			0	0					2	2		0	0	500	10	0	2	0			250	250			5	5			1	1
1098	West	Urban-Inner	3	Male	INDEPENDENT DECISIONS	1	3			40	200			2	2			0	0					5	1		0	0	240	4	0	1.66667	0			40	200			2	2			0	0
1099	South	Urban-Inner	3	Male	INDEPENDENT DECISIONS	1	3
1100	South	Urban-Non-Inner	3	Male	INDEPENDENT DECISIONS		3
1101	South	Urban-Non-Inner	3	Male	INDEPENDENT DECISIONS	1	3
1102	Northeast	Urban-Non-Inner	3	Male	INDEPENDENT DECISIONS	9	3			80	160			3	2			1	1					3.75	1.25		33.3333	50	240	5	2	2.08333	40			80	160			2	3			1	1
1103	South	Urban-Non-Inner	3	Male	INDEPENDENT DECISIONS	2	3			100	240			4	4			2	2					4	1.66667		50	50	340	8	4	2.35294	50			100	240			4	4			2	2
1104	Midwest	Urban-Non-Inner	3	Male	INDEPENDENT DECISIONS	1	3
1105	South	Urban-Non-Inner	3	Male	INDEPENDENT DECISIONS	1	3			80	40			1	1			0	0					1.25	2.5		0	0	120	2	0	1.66667	0			80	40			80	40			0	0
1106	Midwest	Urban-Non-Inner	3	Female	INDEPENDENT DECISIONS	6	3
1107	South	Urban-Non-Inner	3	Male	INDEPENDENT DECISIONS	1	3
1108	Midwest	Urban-Non-Inner	3	Female	LARGER SYSTEM LEVEL	125	3
1109	West	Urban-Non-Inner	6	Male	LARGER SYSTEM LEVEL	12	3			10	30			0	2			0	2					0	6.66667			100	40	2	2	5	100			10	30			0	0			0	0
1110	Northeast	Urban-Inner	3	Male	LARGER SYSTEM LEVEL	3	3			120	200			8	6			2	2					6.66667	3		25	33.3333	320	14	4	4.375	28.5714			120	200			4	3			1	1
1111	South	Urban-Non-Inner	3	Male	INDEPENDENT DECISIONS	2	3			40	200			1	4			0	0					2.5	2		0	0	240	5	0	2.08333	0			40	200			1	1			0	0
1112	South	Urban-Non-Inner	5	Male	INDEPENDENT DECISIONS	80	3
1113	Midwest	Urban-Non-Inner	3	Female	LARGER SYSTEM LEVEL	5	3
1114	Midwest	Urban-Non-Inner	3	Female	LARGER SYSTEM LEVEL	40	3
1115	Midwest	Urban-Inner	5	Male	LARGER SYSTEM LEVEL	30	3			100	100			1	1			1	1					1	1		100	100	200	2	2	1	100			100	100			4	4			1	1
1116	Northeast	Urban-Non-Inner	3	Male	INDEPENDENT DECISIONS	3	3
1117	West	Urban-Inner	3	Male	INDEPENDENT DECISIONS	10	3
1118	Midwest	Urban-Non-Inner	3	Female	LARGER SYSTEM LEVEL	6	3			250	110			15	6			7	3					6	5.45455		46.6667	50	360	21	10	5.83333	47.619			250	110			10	5			6	3
1119	West	Urban-Inner	3	Male	INDEPENDENT DECISIONS	1	3							5	1			0	0								0	0		6	0		0			40	40			5	1			0	0
1120	Midwest	Urban-Inner	3	Male	INDEPENDENT DECISIONS	2	3
1121	Northeast	Urban-Inner	3	Female	INDEPENDENT DECISIONS	13	3
1122	West	Urban-Inner	3	Male	INDEPENDENT DECISIONS	4	3
1123	Midwest	Rural	3	Male	INDEPENDENT DECISIONS	15	3
1124	South	Urban-Inner	3	Male	INDEPENDENT DECISIONS	3	3
1125	South	Urban-Non-Inner	3	Male	INDEPENDENT DECISIONS	9	3			150	200			10	4			5	3					6.66667	2		50	75	350	14	8	4	57.1429			200	150			15	5			5	3
1126	West	Urban-Inner	3	Male	INDEPENDENT DECISIONS	9	3
1127	Northeast	Urban-Non-Inner	3	Male	INDEPENDENT DECISIONS	15	3			100	200			20	20			10	5					20	10		50	25	300	40	15	13.3333	37.5			100	200			30	30			10	5
1128	Midwest	Urban-Inner	3	Male	INDEPENDENT DECISIONS	8	3
1129	West	Urban-Inner	3	Male	INDEPENDENT DECISIONS	1	3
1130	West	Urban-Non-Inner	3	Male	INDEPENDENT DECISIONS	1	3			150	150			10	10			1	1					6.66667	6.66667		10	10	300	20	2	6.66667	10			150	150			10	10			1	1
1131	South	Urban-Non-Inner	3	Female	INDEPENDENT DECISIONS	1	3			100	200			2	2			2	3					2	1		100		300	4	5	1.33333				70	150			2	2			2	2
1132	Midwest	Urban-Non-Inner	3	Male	INDEPENDENT DECISIONS	5	3
1133	Northeast	Urban-Non-Inner	3	Male	INDEPENDENT DECISIONS	2	3
1134	Midwest	Urban-Inner	3	Male	INDEPENDENT DECISIONS	1	3
1135	South	Urban-Inner	3	Male	INDEPENDENT DECISIONS	7	3
1136	West	Urban-Inner	3	Male	INDEPENDENT DECISIONS	1	3
1137	South	Urban-Non-Inner	6	Female	LARGER SYSTEM LEVEL	30	3
1138	Northeast	Urban-Inner	3	Male	INDEPENDENT DECISIONS	2	3
1139	Midwest	Urban-Inner	3	Female	INDEPENDENT DECISIONS	5	3
1140	South	Urban-Non-Inner	3	Male	INDEPENDENT DECISIONS	10	3
1141	Midwest	Urban-Non-Inner	3	Male	INDEPENDENT DECISIONS	20	3
1142	Midwest	Urban-Non-Inner	3	Male	INDEPENDENT DECISIONS	25	3
1143	South	Urban-Inner	3	Male	LARGER SYSTEM LEVEL	6	3			150	150			10	6			4	4					6.66667	4		40	66.6667	300	16	8	5.33333	50			150	150			5	5			4	4
1144	Northeast	Urban-Inner	5	Female	LARGER SYSTEM LEVEL	9	3
1145	South	Urban-Non-Inner	1	Female	LARGER SYSTEM LEVEL	6	3			20	10			1	1			0	0					5	10		0	0	30	2	0	6.66667	0			20	10			1	0			0	0
1146	West	Urban-Inner	2	Male	LARGER SYSTEM LEVEL	50	3
1147	South	Urban-Inner	6	Male	LARGER SYSTEM LEVEL	6	3
1148	South	Urban-Non-Inner	3	Male	INDEPENDENT DECISIONS	5	3
1149	West	Urban-Non-Inner	2	Male	LARGER SYSTEM LEVEL	45	3			450	450			10	5			3	3					2.22222	1.11111		30	60	900	15	6	1.66667	40			450	450			8	4			2	2
1150	South	Urban-Inner	3	Male	INDEPENDENT DECISIONS	9	3			150	250			2	4			1	2					1.33333	1.6		50	50	400	6	3	1.5	50			125	200			1	2			1	2
1151	South	Urban-Non-Inner	5	Male	INDEPENDENT DECISIONS	80	3
1152	South	Urban-Inner	3	Female	INDEPENDENT DECISIONS	2	3
1153	South	Urban-Inner	3	Female	INDEPENDENT DECISIONS	4	3
1154	West	Urban-Non-Inner	3	Male	LARGER SYSTEM LEVEL	6	3
1155	Midwest	Urban-Non-Inner	3	Female	LARGER SYSTEM LEVEL	6	3
1156	Northeast	Urban-Non-Inner	3	Female	INDEPENDENT DECISIONS	7	3			30	50			2	4			1	2					6.66667	8		50	50	80	6	3	7.5	50			30	650							1	2
1157	Northeast	Urban-Inner	3	Male	INDEPENDENT DECISIONS	4	3
1158	Northeast	Urban-Non-Inner	3	Male	INDEPENDENT DECISIONS	2	3
1159	West	Urban-Inner	3	Male	INDEPENDENT DECISIONS	1	3
1160	Midwest	Urban-Non-Inner	3	Male	INDEPENDENT DECISIONS	4	3
1161	South	Urban-Non-Inner	3	Male	INDEPENDENT DECISIONS	2	3
1162	Northeast	Urban-Non-Inner	5	Female	LARGER SYSTEM LEVEL	7	3
1163	Northeast	Urban-Non-Inner	5	Male	LARGER SYSTEM LEVEL	20	3
1164	South	Urban-Inner	2	Female	LARGER SYSTEM LEVEL	6	3
1165	Midwest	Urban-Inner	3	Female	LARGER SYSTEM LEVEL	11	3
1166	Northeast	Urban-Inner	2	Female	LARGER SYSTEM LEVEL	5	3
1167	South	Urban-Inner	5	Male	LARGER SYSTEM LEVEL	80	3
1168	Midwest	Urban-Inner	5	Female	LARGER SYSTEM LEVEL	15	3
1169	South	Urban-Non-Inner	3	Male	INDEPENDENT DECISIONS	35	3			150	250			10	10			1	1					6.66667	4		10	10	400	20	2	5	10			150	250			2	2			0	0
1170	West	Urban-Inner	2	Male	LARGER SYSTEM LEVEL	23	3
1171	South	Urban-Non-Inner	3	Male	INDEPENDENT DECISIONS	13	3			120	200			1	2			0	0					0.833333	1		0	0	320	3	0	0.9375	0			120	200			1	2			0	0
1172	Midwest	Urban-Non-Inner	3	Female	LARGER SYSTEM LEVEL	1	3
1173	Midwest	Urban-Inner	3	Male	INDEPENDENT DECISIONS	2	3
1174	West	Urban-Inner	3	Male	INDEPENDENT DECISIONS	4	3
1175	Midwest	Urban-Non-Inner	3	Male	INDEPENDENT DECISIONS	7	3
1176	Northeast	Urban-Inner	6	Male	LARGER SYSTEM LEVEL	7	3			160	160			3	3			2	2					1.875	1.875		66.6667	66.6667	320	6	4	1.875	66.6667			160	160			3	3			2	2
1177	West	Urban-Inner	3	Male	INDEPENDENT DECISIONS	11	3							35	15			0	0								0	0		50	0		0			650	300			30	10			0	0
1178	South	Urban-Inner	3	Male	INDEPENDENT DECISIONS	2	3
1179	Midwest	Urban-Inner	3	Male	INDEPENDENT DECISIONS	8	3
1180	Midwest	Urban-Inner	3	Male	LARGER SYSTEM LEVEL	80	3			140	140			10	10			2	8					7.14286	7.14286		20	80	280	20	10	7.14286	50			140	140			10	10			2	8
1181	South	Urban-Non-Inner	3	Female	INDEPENDENT DECISIONS	35	3			35	28			3	2			0	0					8.57143	7.14286		0	0	63	5	0	7.93651	0			28	18			1	1			0	0
1182	South	Urban-Inner	3	Male	INDEPENDENT DECISIONS	5	3
1183	South	Urban-Inner	3	Female	INDEPENDENT DECISIONS	5	3							1	1			0	0								0	0		2	0		0							1	1				0
1184	Northeast	Urban-Non-Inner	6	Female	INDEPENDENT DECISIONS	51	3
1185	West	Urban-Non-Inner	3	Male	INDEPENDENT DECISIONS	6	3
1186	South	Urban-Non-Inner	3	Male	LARGER SYSTEM LEVEL	28	3
1187	South	Urban-Non-Inner	3	Male	INDEPENDENT DECISIONS	3	3
1188	South	Urban-Inner	3	Male	INDEPENDENT DECISIONS	3	3
1189	Midwest	Urban-Inner	2	Male	LARGER SYSTEM LEVEL	6	3
1190	Midwest	Urban-Inner	3	Male	INDEPENDENT DECISIONS	7	3
1191	South	Urban-Non-Inner	5	Male	INDEPENDENT DECISIONS	5	3
1192	South	Urban-Non-Inner	1	Female	LARGER SYSTEM LEVEL	5	3
1193	South	Urban-Inner	3	Female	INDEPENDENT DECISIONS	1	3
1194	West	Urban-Non-Inner	3	Female	INDEPENDENT DECISIONS	1	3
1195	West	Urban-Inner	3	Female	LARGER SYSTEM LEVEL	5	3
1196	Northeast	Urban-Inner	6	Female	LARGER SYSTEM LEVEL	30	3
1197	South	Urban-Non-Inner	3	Male	INDEPENDENT DECISIONS	18	3
1198	South	Rural	3	Male	INDEPENDENT DECISIONS	2	3
1199	Northeast	Urban-Inner	1	Male	INDEPENDENT DECISIONS	60	3
1200	South	Urban-Non-Inner	6	Female	LARGER SYSTEM LEVEL	4	3
1201	Midwest	Urban-Non-Inner	5	Female	LARGER SYSTEM LEVEL	7	3
1202	South	Urban-Inner	3	Female	INDEPENDENT DECISIONS	12	3
1203	South	Urban-Non-Inner	3	Male	LARGER SYSTEM LEVEL	10	3
1204	South	Urban-Non-Inner	3	Male	INDEPENDENT DECISIONS	12	3
1205	South	Urban-Inner	2	Male	LARGER SYSTEM LEVEL	2	3
1206	South	Urban-Non-Inner	3	Male	INDEPENDENT DECISIONS	1	3
1207	South	Urban-Inner	5	Male	LARGER SYSTEM LEVEL	20	3			50	60			5	5			0	0					10	8.33333		0	0	110	10	0	9.09091	0			50	60			5	5			0	0
1208	South	Urban-Non-Inner	5	Female	INDEPENDENT DECISIONS	40	3
1209	Northeast	Urban-Non-Inner	6	Female	LARGER SYSTEM LEVEL	3	3
1210	West	Urban-Inner	3	Female	INDEPENDENT DECISIONS	1	3
1211	South	Urban-Inner	3	Female	INDEPENDENT DECISIONS	9	3
1212	Midwest	Urban-Non-Inner	2	Female	LARGER SYSTEM LEVEL	8	3			0	5			3	6			0	3								0	50	5	9	3		33.3333			2	2			2	2			2	4
1213	South	Urban-Inner	3	Male	INDEPENDENT DECISIONS	1	3
1214	South	Urban-Non-Inner	2	Male	LARGER SYSTEM LEVEL	4	3
1215	Northeast	Urban-Inner	5	Female	LARGER SYSTEM LEVEL	15	3			83	40			5	1			1	1					6.0241	2.5		20	100	123	6	2	4.87805	33.3333			83	40			2	0			1	0
1216	West	Urban-Non-Inner	3	Male	INDEPENDENT DECISIONS	12	3			200	200			200	200			200	200					100	100		100	100	400	400	400	100	100			100	100			100	100			100	100
1217	Northeast	Urban-Non-Inner	3	Female	LARGER SYSTEM LEVEL	4	3
1218	West	Urban-Non-Inner	3	Male	INDEPENDENT DECISIONS	1	3
1219	Midwest	Urban-Non-Inner	5	Male	LARGER SYSTEM LEVEL	16	3
1220	Northeast	Urban-Non-Inner	3	Female	INDEPENDENT DECISIONS	5	3
1221	South	Urban-Inner	3	Male	INDEPENDENT DECISIONS	8	3
1222	South	Urban-Inner	3	Female	INDEPENDENT DECISIONS	4	3
1223	South	Urban-Non-Inner	3	Male	INDEPENDENT DECISIONS	2	3			100	100			10	10									10	10				200	20		10				50	100			10	10
1224	Northeast	Urban-Inner	3	Male	INDEPENDENT DECISIONS	3	3
1225	Northeast	Urban-Non-Inner	3	Male	INDEPENDENT DECISIONS	1	3
1226	Midwest	Urban-Inner	3	Female	INDEPENDENT DECISIONS	1	3
1227	Northeast	Urban-Inner	5	Male	LARGER SYSTEM LEVEL	10	3							5	2			1	1								20	50		7	2		28.5714							1	1			0	0
1228	Northeast	Urban-Inner	3	Female	INDEPENDENT DECISIONS	8	3
1229	West	Urban-Inner	3	Female	INDEPENDENT DECISIONS	1	3
1230	West	Urban-Non-Inner	3	Male	INDEPENDENT DECISIONS	7	3			16	200			2	1			0	0					12.5	0.5		0	0	216	3	0	1.38889	0			16	200			1	1			0	0
1231	Midwest	Urban-Inner	3	Female	LARGER SYSTEM LEVEL	7	3			75	225				2			0	0						0.888889			0	300		0					75	225			0	0			0	0
1232	West	Urban-Inner	3	Male	INDEPENDENT DECISIONS	1	3
1233	Northeast	Urban-Inner	1	Female	LARGER SYSTEM LEVEL	35	3			30	0			0	0			0	0					0					30	0	0	0				30	0			0	0			0	0
1234	Midwest	Urban-Non-Inner	2	Female	LARGER SYSTEM LEVEL	12	3
1235	South	Urban-Inner	3	Female	INDEPENDENT DECISIONS	1	3			200	150			20	10			10	5					10	6.66667		50	50	350	30	15	8.57143	50			200	150			10	10			5	3
1236	Northeast	Urban-Non-Inner	6	Female	LARGER SYSTEM LEVEL	16	3			144	336			1	5			0	5					0.694444	1.4881		0	100	480	6	5	1.25	83.3333			144	336			1	1			0	1
1237	South	Urban-Inner	2	Male	LARGER SYSTEM LEVEL	18	3
1238	South	Rural	1	Female	LARGER SYSTEM LEVEL	8	3							12	4															16
1239	South	Urban-Inner	3	Female	INDEPENDENT DECISIONS	40	3
1240	West	Urban-Inner	5	Female	INDEPENDENT DECISIONS	2	3
1241	West	Urban-Inner	3	Female	LARGER SYSTEM LEVEL	1100	3
1242	Midwest	Urban-Inner	5	Female	INDEPENDENT DECISIONS	40	3
1243	Northeast	Urban-Inner	1	Female	LARGER SYSTEM LEVEL	20	3
1244	South	Urban-Inner	5	Female	LARGER SYSTEM LEVEL	5	3
1245	West	Urban-Non-Inner	2	Female	LARGER SYSTEM LEVEL	16	3			20	200			1	2			0	1					5	1		0	50	220	3	1	1.36364	33.3333			20	200			1	2			0	1
1246	South	Urban-Non-Inner	3	Female	INDEPENDENT DECISIONS	1	3
1247	South	Urban-Inner	3	Female	INDEPENDENT DECISIONS	3	3
1248	West	Urban-Non-Inner	3	Female	INDEPENDENT DECISIONS	14	3
1249	West	Urban-Inner	3	Female	INDEPENDENT DECISIONS	4	3
1250	Midwest	Urban-Non-Inner	3	Female	LARGER SYSTEM LEVEL	39	3			100	150			10	15			5	10					10	10		50	66.6667	250	25	15	10	60			100	130			3	5			3	5
1251	South	Urban-Non-Inner	3	Male	INDEPENDENT DECISIONS	8	3
1252	South	Urban-Non-Inner	5	Female	LARGER SYSTEM LEVEL	40	3
1253	West	Urban-Inner	1	Female	LARGER SYSTEM LEVEL	11	3			150	50			2	1			1	0					1.33333	2		50	0	200	3	1	1.5	33.3333			150	50			2	1			1	0
1254	West	Urban-Non-Inner	4	Female	INDEPENDENT DECISIONS	7	3			60	1			3	0			1	0					5	0		33.3333		61	3	1	4.91803	33.3333			60	1			3	0			1	0
1255	South	Urban-Inner	3	Female	INDEPENDENT DECISIONS	5	3
1256	Midwest	Urban-Inner	5	Male	LARGER SYSTEM LEVEL	10	3
1257	West	Urban-Inner	3	Male	INDEPENDENT DECISIONS	1	3
1258	West	Urban-Non-Inner	2	Female	LARGER SYSTEM LEVEL	100	3
1259	Midwest	Urban-Non-Inner	3	Male	LARGER SYSTEM LEVEL	10	3
1260	West	Urban-Inner	2	Male	LARGER SYSTEM LEVEL	250	3
1261	Northeast	Urban-Inner	3	Male	INDEPENDENT DECISIONS	1	3			100	100			5	5			0	0					5	5		0	0	200	10	0	5	0			100	100			5	5			0	0
1262	Northeast	Urban-Non-Inner	3	Male		10	3			100	200			5	3			1	1					5	1.5		20	33.3333	300	8	2	2.66667	25			100	200			3	1			1	0
1263	South	Urban-Inner	3	Male	INDEPENDENT DECISIONS	6	3			200	200			2	7			1	4					1	3.5		50	57.1429	400	9	5	2.25	55.5556			200	200			1	5			0	3
1264	South	Urban-Non-Inner	3	Female	LARGER SYSTEM LEVEL	15	3
1265	South	Urban-Inner	3	Female	INDEPENDENT DECISIONS	30	3
1266	Northeast	Urban-Inner	3	Male	INDEPENDENT DECISIONS	2	3
1267	Northeast	Urban-Non-Inner	3	Female	LARGER SYSTEM LEVEL	5	3
1268	West	Urban-Non-Inner	3	Male	INDEPENDENT DECISIONS	23	3
1269	Northeast	Urban-Inner	3	Male	INDEPENDENT DECISIONS	1	3
1270	Midwest	Urban-Non-Inner	3	Male	LARGER SYSTEM LEVEL	40	3			70	90			2	4			2	4					2.85714	4.44444		100	100	160	6	6	3.75	100			60	80			1	1			1	1
1271	South	Urban-Inner	1	Female	LARGER SYSTEM LEVEL		3
1272	Midwest	Urban-Inner	3	Male	INDEPENDENT DECISIONS	1	3
1273	Midwest	Urban-Inner	5	Male	LARGER SYSTEM LEVEL	50	3
1274	South	Urban-Non-Inner	3	Male	INDEPENDENT DECISIONS	10	3			220	110			10	5			2	2					4.54545	4.54545		20	40	330	15	4	4.54545	26.6667			220	110			4	2			1	1
1275	South	Urban-Non-Inner	3	Male	INDEPENDENT DECISIONS	3	3
1276	West	Urban-Non-Inner	3	Male	INDEPENDENT DECISIONS	2	3
1277	Northeast	Urban-Inner	3	Male	INDEPENDENT DECISIONS	1	3			300	100			6	4			2						2	4		33.3333		400	10		2.5				300	100			2				1	1
1278	South	Urban-Non-Inner	3	Female	INDEPENDENT DECISIONS	1	3
1279	South	Urban-Inner	5	Female	INDEPENDENT DECISIONS	5	3
1280	West	Urban-Inner	5	Male	LARGER SYSTEM LEVEL	15	3
1281	South	Urban-Non-Inner	3	Male	INDEPENDENT DECISIONS	13	3			120	168			4	4			1	1					3.33333	2.38095		25	25	288	8	2	2.77778	25			2	2			120	168			1	1
1282	Northeast	Urban-Non-Inner	3	Female	LARGER SYSTEM LEVEL	7	3			100	80			2	2			0	0					2	2.5		0	0	180	4	0	2.22222	0			100	80			2	2			0	0
1283	Northeast	Urban-Inner	5	Female	INDEPENDENT DECISIONS	6	3
1284	Midwest	Urban-Non-Inner	5	Male	LARGER SYSTEM LEVEL	150	3
1285	Northeast	Urban-Non-Inner	3	Male	INDEPENDENT DECISIONS	4	3
1286	Midwest	Urban-Inner	1	Female	LARGER SYSTEM LEVEL	30	3
1287	West	Urban-Inner	6	Male	LARGER SYSTEM LEVEL	40	3
1288	South	Urban-Inner	3	Female	INDEPENDENT DECISIONS	1	3			4	3			2	4			1	2					50			50	50	7	6	3	85.7143	50			1	0			1	1			1	1
1289	South	Urban-Non-Inner	1	Female	LARGER SYSTEM LEVEL	7	3
1290	South	Urban-Inner	3	Female	LARGER SYSTEM LEVEL	8	3
1291	Midwest	Urban-Non-Inner	3	Female	LARGER SYSTEM LEVEL	8	3
1292	Northeast	Urban-Inner	3	Male	INDEPENDENT DECISIONS	3	3
1293	South	Urban-Non-Inner	2	Female	LARGER SYSTEM LEVEL	5	3			140	60			3	1			0	0					2.14286	1.66667		0	0	200	4	0	2	0			140	60			1	0			0	0
1294	Midwest	Urban-Inner	3	Female	LARGER SYSTEM LEVEL	4	3			220	270			10	10			1	1					4.54545	3.7037		10	10	490	20	2	4.08163	10			220	270			10	10			1	1
1295	Northeast	Urban-Non-Inner	2	Male	LARGER SYSTEM LEVEL	6	3
1296	South	Urban-Inner	5	Female	LARGER SYSTEM LEVEL	12	3
1297	Midwest	Urban-Inner		Female	LARGER SYSTEM LEVEL	5	3
1298	Northeast	Urban-Inner	3	Male	INDEPENDENT DECISIONS	6	3
1299	West	Urban-Non-Inner	3	Female	LARGER SYSTEM LEVEL	5	3			100	100			2	2			2	2					2	2		100	100	200	4	4	2	100			100	100			2	2			2	2
1300	Northeast	Urban-Inner	3	Male	INDEPENDENT DECISIONS	10	3			60	6			1	0			1	0					1.66667	0		100		66	1	1	1.51515	100			60	6			1	0			1	0
1301	West	Urban-Inner	3	Male	INDEPENDENT DECISIONS	1	3
1302	Northeast	Urban-Inner	3	Female	INDEPENDENT DECISIONS	7	3
1303	Northeast	Urban-Inner	3	Male	INDEPENDENT DECISIONS	2	3			650	50			15	5			4	1					2.30769	10		26.6667	20	700	20	5	2.85714	25			700	50			15	5			4	1
1304	South	Urban-Non-Inner	3	Female	INDEPENDENT DECISIONS	1	3
1305	South	Urban-Non-Inner	3	Female	LARGER SYSTEM LEVEL	5	3			67	101			4	3			1	2					5.97015	2.9703		25	66.6667	168	7	3	4.16667	42.8571			67	101			4	2			2	1
1306	South	Urban-Inner	3	Female	INDEPENDENT DECISIONS	5	3
1307	South	Urban-Non-Inner	3	Female	INDEPENDENT DECISIONS	3	3
1308	Northeast	Urban-Inner	3	Male	INDEPENDENT DECISIONS	3	3
1309	West	Urban-Non-Inner	5	Female	LARGER SYSTEM LEVEL	22	3
1310	West	Urban-Inner	2	Female	LARGER SYSTEM LEVEL	11	3
1311	South	Urban-Inner	3	Female	LARGER SYSTEM LEVEL	2	3
1312	Midwest	Urban-Inner	3	Female	LARGER SYSTEM LEVEL	7	3			80	80			3	3			1	1					3.75	3.75		33.3333	33.3333	160	6	2	3.75	33.3333			80	80			3	3			1	1
1313	South	Urban-Non-Inner	5	Female	LARGER SYSTEM LEVEL	7	3			190	70			3	1			1	0					1.57895	1.42857		33.3333	0	260	4	1	1.53846	25			190	70			2	0			1	0
1314	Northeast	Urban-Inner	3	Male	INDEPENDENT DECISIONS	1	3
1315	Northeast	Urban-Non-Inner	2	Female	INDEPENDENT DECISIONS	10	3
1316	West	Urban-Inner	5	Female	LARGER SYSTEM LEVEL	60	3											2	2												4
1317	South	Urban-Inner	3	Female	LARGER SYSTEM LEVEL	5	3
1318	Midwest	Urban-Inner	3	Female	INDEPENDENT DECISIONS	13	3
1319	South	Urban-Inner	6	Female	LARGER SYSTEM LEVEL	200	3
1320	West	Urban-Non-Inner	3	Male	LARGER SYSTEM LEVEL	2	3
1321	South	Urban-Non-Inner	5	Male	INDEPENDENT DECISIONS	30	3
1322	West	Urban-Inner	3	Male	INDEPENDENT DECISIONS	4	3
1323	South	Urban-Non-Inner	3	Female	INDEPENDENT DECISIONS	34	3			36	20			1	1			0	0					2.77778	5		0	0	56	2	0	3.57143	0			36	20			1	1			0	0
1324	West	Urban-Inner	3	Female	INDEPENDENT DECISIONS	30	3
1325	Northeast	Urban-Non-Inner	3	Male	LARGER SYSTEM LEVEL		3
1326	Midwest	Urban-Non-Inner	1	Female	LARGER SYSTEM LEVEL	3	3
1327	West	Urban-Non-Inner	1	Female	LARGER SYSTEM LEVEL	6	3			90	90			1	1			1	1					1.11111	1.11111		100	100	180	2	2	1.11111	100			90	90			1	1			1	1
1328	West	Urban-Inner	2	Male	LARGER SYSTEM LEVEL	6	3
1329	South	Urban-Inner	3	Female	LARGER SYSTEM LEVEL	15	3
1330	West	Urban-Inner	3	Female	INDEPENDENT DECISIONS	10	3
1331	Midwest	Urban-Inner	3	Male	LARGER SYSTEM LEVEL	3	3
1332	West	Urban-Inner	3	Female	LARGER SYSTEM LEVEL	75	3
1333	West	Urban-Inner	2	Female	LARGER SYSTEM LEVEL	55	3
1334	West	Urban-Inner	4	Male	LARGER SYSTEM LEVEL	12	3			160	40			1	1			1	1					0.625	2.5		100	100	200	2	2	1	100			160	240			2	2			2	2
1335	West	Urban-Non-Inner	2	Male	INDEPENDENT DECISIONS	1	3
1336	South	Urban-Non-Inner	5	Female	LARGER SYSTEM LEVEL	7	3
1337	Midwest	Urban-Inner	3	Female	INDEPENDENT DECISIONS	4	3
1338	South	Urban-Inner	3	Male	INDEPENDENT DECISIONS	20	3			400	100			10	10			2	2					2.5	10		20	20	500	20	4	4	20			400	100			10	10			2	2
1339	Midwest	Urban-Non-Inner	1	Female	INDEPENDENT DECISIONS	25	3			80	200			3	5			1	3					3.75	2.5		33.3333	60	280	8	4	2.85714	50			100	240			0	1			0	0
1340	Northeast	Urban-Non-Inner	3	Male	LARGER SYSTEM LEVEL	2	3			50	50			10	10			0	0					20	20		0	0	100	20	0	20	0			50	50			5	5			0	0
1341	Northeast	Urban-Inner	3	Female	INDEPENDENT DECISIONS	3	3
1342	South	Urban-Inner	3	Male	LARGER SYSTEM LEVEL	4	3							6	6			1	1								16.6667	16.6667		12	2		16.6667			200	250			5	5			1	1
1343	Northeast	Urban-Non-Inner	3		LARGER SYSTEM LEVEL		3
1344	Midwest	Urban-Inner	3	Female	INDEPENDENT DECISIONS	5	3			165	160			20	20			5	10					12.1212	12.5		25	50	325	40	15	12.3077	37.5			165	160			10	10			5	5
1345	South	Urban-Non-Inner	3	Male	INDEPENDENT DECISIONS	3	3
1346	Northeast	Urban-Non-Inner	3	Male	INDEPENDENT DECISIONS	3	3
1347	West	Urban-Inner	2	Male	LARGER SYSTEM LEVEL	16	3
1348	West	Urban-Non-Inner	3	Male	INDEPENDENT DECISIONS	16	3
1349	Midwest	Urban-Inner	3	Female	LARGER SYSTEM LEVEL	3	3
1350	Northeast	Urban-Inner	5	Female	INDEPENDENT DECISIONS	16	3
1351	South	Urban-Non-Inner	3	Female	LARGER SYSTEM LEVEL	3	3
1352	Midwest	Urban-Non-Inner	3	Female	INDEPENDENT DECISIONS	12	3
1353	Northeast	Urban-Non-Inner	3	Male	LARGER SYSTEM LEVEL	8	3
1354	Northeast	Urban-Inner	5	Female	LARGER SYSTEM LEVEL	40	3
1355	Northeast	Urban-Inner	3	Female	INDEPENDENT DECISIONS	7	3			200	10			5	0			0	0					2.5	0		0		210	5	0	2.38095	0			200	10			5	0			0	0
1356	West	Urban-Inner	3	Female	INDEPENDENT DECISIONS	20	3
1357	Midwest	Urban-Inner	2	Female	INDEPENDENT DECISIONS	7120	3
1358	Midwest	Urban-Inner	3	Female	INDEPENDENT DECISIONS	6	3
1359	Northeast	Urban-Non-Inner	6	Female	LARGER SYSTEM LEVEL	1	3
1360	Northeast	Urban-Inner	1	Male	INDEPENDENT DECISIONS	10	3			300	100			5	0			0	0					1.66667	0		0		400	5	0	1.25	0			300	100			2	0			2	0
1361	West	Urban-Inner	4	Male	LARGER SYSTEM LEVEL	40	3
1362	Midwest	Urban-Non-Inner	3	Male	INDEPENDENT DECISIONS	50	3
1363	South	Urban-Inner	3	Male	INDEPENDENT DECISIONS	1	3
1364	South	Urban-Inner	5	Male	INDEPENDENT DECISIONS	10	3
1365	Midwest	Urban-Non-Inner	2	Female	INDEPENDENT DECISIONS	6	3			100	150			4	4			0	1					4	2.66667		0	25	250	8	1	3.2	12.5			100	150			2	2			0	0
1366	Midwest	Urban-Non-Inner	2	Female	LARGER SYSTEM LEVEL	50	3
1367	South	Urban-Inner	5	Female	INDEPENDENT DECISIONS	100	3			60	30			2	1			1	1					3.33333	3.33333		50	100	90	3	2	3.33333	66.6667			60	30			0	0			0	0
1368	Midwest	Urban-Non-Inner	1	Female	LARGER SYSTEM LEVEL	4	3			150	90			2	2			1	2					1.33333	2.22222		50	100	240	4	3	1.66667	75			120	120			2	1			1	1
1369	Midwest	Urban-Inner	3	Female	INDEPENDENT DECISIONS	100	3
1370	West	Urban-Inner	2	Female	LARGER SYSTEM LEVEL	24	3
1371	Northeast	Urban-Inner	3	Female	INDEPENDENT DECISIONS	14	3
1372	Midwest	Urban-Non-Inner	3	Female	LARGER SYSTEM LEVEL	5	3			50	250			5	15			2	2					10	6		40	13.3333	300	20	4	6.66667	20			50	250			2	8			2	2
1373	Northeast	Urban-Inner	5	Female	LARGER SYSTEM LEVEL	70	3
1374	Northeast	Urban-Inner	3	Female	INDEPENDENT DECISIONS	1	3			320	24			60	5			4	1					18.75	20.8333		6.66667	20	344	65	5	18.8953	7.69231			320	24			60	5			4	1
1375	Midwest	Urban-Inner	3	Female			3
1376	South	Urban-Inner	3	Female	LARGER SYSTEM LEVEL	150	3			400	50			10	2			2	1					2.5	4		20	50	450	12	3	2.66667	25			400	50			5	1			1	1
1377	Northeast	Urban-Inner	5	Female	INDEPENDENT DECISIONS	20	3
1378	Northeast	Urban-Non-Inner	3	Female	LARGER SYSTEM LEVEL	3	3			100	200			10	20			5	10					10	10		50	50	300	30	15	10	50			100	200			5	10			5	10
1379	South	Urban-Inner	2	Female	LARGER SYSTEM LEVEL	17	3			300	100			40	10			2	1					13.3333	10		5	10	400	50	3	12.5	6			300	100			40	10			2	1
1380	South	Urban-Non-Inner	3	Female	INDEPENDENT DECISIONS	1	3
1381	West	Urban-Inner	3	Female	INDEPENDENT DECISIONS	4	3
1382	South	Urban-Inner	5	Male	INDEPENDENT DECISIONS	3	3			120	40																		160							120	40
1383	Northeast	Urban-Inner		Female	INDEPENDENT DECISIONS	3	3
[truncated: 68 more columns]
